# Supplementary material for: Comparative Genomics of the Baltic Sea Toxic Cyanobacteria Nodularia spumigena UHCC 0039 and Its Response to Varying Salinity
Source: Front Microbiol. 2018 Mar 8;9:356. doi: 10.3389/fmicb.2018.00356 (PMC5853447; doi:10.3389/fmicb.2018.00356)
Supplement: Supplementary file 9 [file Table1.XLSX]

## Sheet: Sheet1
Table S1 General information of the genomes and assemblies used in this study.
Strain	Year of isolation	Oirgin	Coordinates	Genome size (Mb)	Number of contigs	Protein coding genes	5S rRNA	16S rRNA	23S rRNA	tRNA	Accession number	Reference
N. spumigena UHCC 0039	1987	Gulf of Finland, The Baltic Sea	NA	5.39	1	5108	4	4	4	44	PRJNA352241	this study
N. spumigena CCY9414	NA	Bornholm basin, The Baltic Sea	NA	5.46	76	4566	4	5	3	48	GCA_000340565.3	Voß et al., 2013
N. spumigena CENA596	NA	Shrimp production pond, Rio Grande do Sul, Brazil	32°12′19″ S, 52°10′42″ W	5.19	291	4254	3	4	5	43	GCA_001623485.1	Popin et al., 2016
* Note: only complete rRNA genes were counted in this table.
