# Supplementary material for: Comparative Genomics of the Baltic Sea Toxic Cyanobacteria Nodularia spumigena UHCC 0039 and Its Response to Varying Salinity
Source: Front Microbiol. 2018 Mar 8;9:356. doi: 10.3389/fmicb.2018.00356 (PMC5853447; doi:10.3389/fmicb.2018.00356)
Supplement: Supplementary file 10 [file Table2.XLS]

## Sheet: ANIb_percentage_identity_UHCC00
Supplementary Table S2. Pairwise BLASTn based genome-wide average nucleotide identity matrix.
	AWQC310F	NIES3756	PCC7107	UHCC0039	39865	PCC7108	PCC7507	PCC73120	MDT14b	39858	PCC7122	CCY9414	39864	Azollae708	CENA21	CENA596	PCC7524	WA102	CRKS33	PCC7120	PCC7417	Ana4-3	ATCC29413	WA113	Ana90	AWQC131C	WA93	ATCC33047
AWQC310F	1	0.750603482	0.754103666	0.759383937	0.855656021	0.79783487	0.754748829	0.75538579	0.855816963	0.752044621	0.791719165	0.759189449	0.856387619	0.78430406	0.753868265	0.758649105	0.755571227	0.854392333	0.947831374	0.752109294	0.762527232	0.756408032	0.753145615	0.866648446	0.856862238	0.964321042	0.85546359	0.755751047
NIES3756	0.750639457	1	0.770419897	0.765795659	0.750553712	0.758095389	0.764370879	0.767014929	0.753072054	0.828948554	0.757667558	0.766061993	0.750534639	0.752135254	0.772828944	0.765722124	0.791520417	0.753838689	0.750189491	0.829922357	0.760222721	0.787247548	0.829640063	0.748781168	0.752206865	0.750541611	0.75150057	0.786885947
PCC7107	0.75262658	0.769589151	1	0.771317276	0.754063796	0.761369265	0.770917646	0.772262802	0.754641197	0.77212935	0.760994129	0.771458192	0.754552914	0.756872613	0.859910248	0.770593465	0.773496123	0.755533882	0.751474064	0.774639082	0.76493312	0.770315804	0.77314508	0.751267028	0.756203047	0.752437099	0.754341394	0.769904492
UHCC0039	0.757738613	0.765737367	0.771873715	1	0.76396099	0.769490459	0.7788241	0.783018287	0.761405049	0.768859628	0.769846189	0.994491448	0.76260292	0.76287547	0.770615587	0.969784891	0.775391587	0.761927785	0.754869108	0.773794509	0.779166291	0.77318008	0.770454971	0.756305735	0.765750185	0.756874882	0.76002122	0.772592914
39865	0.855665874	0.752017849	0.754593707	0.761595456	1	0.806599204	0.756025911	0.758294334	0.968019067	0.753046476	0.799518866	0.761363886	0.980697189	0.788023674	0.755898541	0.762172483	0.756025219	0.907275525	0.85670557	0.754283526	0.767047305	0.756613093	0.752897084	0.875959743	0.963194111	0.855124193	0.907952457	0.756793013
PCC7108	0.797658793	0.757681472	0.763556953	0.770075702	0.806674091	1	0.769842612	0.773565826	0.804293043	0.759612137	0.840507755	0.771617365	0.806839089	0.815557929	0.762653907	0.770017551	0.764867837	0.804746071	0.797648405	0.760954612	0.789560012	0.764057712	0.76073952	0.798494726	0.806138487	0.797699381	0.803478891	0.763499136
PCC7507	0.751654686	0.763200421	0.770684752	0.777311682	0.754951537	0.76815982	1	0.791338514	0.755225958	0.765822879	0.767122501	0.777357596	0.755175846	0.760232718	0.765669348	0.777623353	0.76945607	0.75498997	0.751059222	0.767730555	0.786488021	0.766424506	0.76659462	0.750889366	0.755474449	0.751237313	0.753782203	0.766750491
PCC73120	0.752313066	0.76401951	0.769490691	0.778798488	0.754813387	0.769582514	0.790592718	1	0.755162422	0.768502025	0.766200333	0.778706633	0.755209895	0.763605337	0.769280795	0.778169826	0.770181294	0.755508324	0.752019449	0.770077073	0.790774797	0.765266226	0.769279596	0.75233023	0.756802023	0.751622773	0.753428908	0.765181531
MDT14b	0.857584286	0.75367709	0.758156837	0.763332018	0.966889915	0.807976214	0.758775656	0.760197078	1	0.756412074	0.800992872	0.763804697	0.966130869	0.790230234	0.758805052	0.763720431	0.758930858	0.910761495	0.860035945	0.755860763	0.769925539	0.760007027	0.756874341	0.878141149	0.966315696	0.856692374	0.90947941	0.760049087
39858	0.748823466	0.827127159	0.772117544	0.766850713	0.751109938	0.757904461	0.765728372	0.770855213	0.751806704	1	0.756552374	0.766983625	0.75110932	0.75266818	0.781229244	0.767354491	0.7955165	0.751817326	0.747953786	0.926823573	0.76317025	0.787860906	0.999657468	0.748314908	0.750132546	0.749768887	0.752066309	0.788373755
PCC7122	0.788998953	0.755938993	0.760452405	0.767508475	0.798456385	0.838940917	0.767611099	0.769850739	0.79755672	0.758091172	1	0.768375738	0.797715795	0.820459975	0.759337457	0.768446688	0.762385076	0.799019317	0.789722341	0.762247592	0.786332202	0.761021623	0.759392295	0.789770147	0.796597855	0.788561394	0.796238088	0.76086121
CCY9414	0.757553418	0.766674651	0.772411189	0.994432634	0.763740629	0.771722613	0.779598158	0.78308386	0.763318654	0.76830826	0.769262244	1	0.762831322	0.763387578	0.771418535	0.97039848	0.775641655	0.761335798	0.755507629	0.773973167	0.779172452	0.773009599	0.770081237	0.755911794	0.76731852	0.757317447	0.758393465	0.772788469
39864	0.857814239	0.751516673	0.756226618	0.764016334	0.980060373	0.805905274	0.757390329	0.758903236	0.968340093	0.75364874	0.799067949	0.763958171	1	0.787551993	0.755799849	0.763559431	0.755556157	0.906507844	0.858432745	0.753841684	0.767153456	0.756821541	0.753551275	0.876131805	0.96306509	0.855563723	0.907251728	0.756216752
Azollae708	0.784297439	0.752441404	0.759939345	0.765006297	0.789093502	0.816475655	0.764039379	0.768550698	0.788183811	0.755443232	0.823011202	0.765566219	0.788466856	1	0.758782967	0.76306281	0.762636259	0.790629696	0.782930873	0.756445996	0.773657337	0.758844576	0.756641343	0.783771004	0.78877957	0.784823129	0.787910835	0.758847546
CENA21	0.750379944	0.771154779	0.858971461	0.76817209	0.754382539	0.759581852	0.765600577	0.770147557	0.755645486	0.781379943	0.758444574	0.768493167	0.754157603	0.754974108	1	0.767996954	0.772511992	0.753868524	0.750578526	0.77708729	0.762272186	0.77121747	0.781709755	0.749910475	0.754444902	0.75055256	0.752798976	0.77079702
CENA596	0.757526124	0.765401899	0.771222511	0.969504174	0.761635345	0.769687865	0.779026538	0.782591191	0.76157717	0.76966345	0.769588456	0.969635767	0.762496686	0.761466254	0.770446979	1	0.775203344	0.760020323	0.756924665	0.773043498	0.779509011	0.771929456	0.770060239	0.75638002	0.761940649	0.755849456	0.75914163	0.771764673
PCC7524	0.753945625	0.791166527	0.775164976	0.773436749	0.755208331	0.763888737	0.771158301	0.772771562	0.755837373	0.795824567	0.761899768	0.773557738	0.755623298	0.758194286	0.774526074	0.772326707	1	0.756091863	0.752880514	0.799199049	0.768186931	0.849403898	0.796982271	0.753799215	0.756603876	0.75427435	0.753531332	0.849381908
WA102	0.853786522	0.75314	0.756270032	0.762755477	0.906982976	0.805382714	0.759125472	0.758074017	0.909113332	0.752052537	0.801775468	0.762461061	0.906435973	0.789229879	0.757203668	0.760091149	0.757003814	1	0.855358735	0.754688662	0.768635072	0.757784898	0.754084768	0.873387394	0.908958952	0.851591235	0.986334565	0.757209504
CRKS33	0.945940207	0.7500444	0.753257016	0.758152048	0.857534176	0.799169267	0.753676292	0.753356895	0.858765029	0.750690975	0.794902904	0.758643547	0.85871409	0.784292965	0.752967483	0.758822894	0.754610348	0.85571761	1	0.751933392	0.762318332	0.755442132	0.750887669	0.869130748	0.857448443	0.945598573	0.856140008	0.754911456
PCC7120	0.748965632	0.828825209	0.774249908	0.772528563	0.751065763	0.758321322	0.7677449	0.772766278	0.752515345	0.927975681	0.762104607	0.772750672	0.751558021	0.75385017	0.777193288	0.772423759	0.798028208	0.753976871	0.749198784	1	0.763834339	0.789617845	0.927820921	0.749749616	0.752674737	0.750249467	0.752129453	0.78972464
PCC7417	0.7608849	0.759362789	0.765080753	0.778385393	0.766254525	0.787309192	0.787581837	0.794498107	0.766679347	0.764219606	0.786556978	0.778823838	0.766122224	0.772532527	0.763949703	0.778822068	0.767374921	0.767107829	0.760275558	0.766199638	1	0.764962006	0.765531723	0.761168747	0.767435526	0.761617746	0.765943371	0.765024966
Ana4-3	0.754455549	0.787257882	0.771569663	0.771410251	0.755327526	0.762561827	0.767013238	0.767723951	0.75661676	0.789750258	0.762405386	0.771429895	0.755316396	0.755807983	0.773770324	0.771830235	0.851016772	0.755916941	0.753547324	0.790952424	0.765093274	1	0.790160439	0.753799447	0.756697674	0.754164376	0.7555876	0.992873613
ATCC29413	0.750784935	0.828901312	0.772197233	0.768456619	0.752147472	0.758771141	0.767124141	0.77308576	0.752408204	0.999395179	0.757498792	0.768350796	0.752462745	0.753719584	0.782054444	0.768745932	0.795975465	0.75348783	0.748468417	0.926908439	0.764152708	0.788785249	1	0.749600918	0.753536256	0.750814096	0.751964401	0.789213039
WA113	0.869039732	0.749741901	0.750968448	0.755770862	0.876046027	0.799131557	0.753317999	0.753143964	0.871197158	0.749413104	0.78939673	0.755746487	0.876029267	0.782462743	0.750810526	0.75722901	0.7539907	0.873101367	0.868108238	0.750975763	0.761180726	0.754599634	0.75114863	1	0.875563127	0.869179445	0.872679903	0.753828303
Ana90	0.856597623	0.752972952	0.756315633	0.763256214	0.963511338	0.807634207	0.758030215	0.759136335	0.967934343	0.751175294	0.798033488	0.763609601	0.96358149	0.788065394	0.755820717	0.762754015	0.756206216	0.910036832	0.856539901	0.753822268	0.768086687	0.757395532	0.753674622	0.876378846	1	0.855167018	0.909670395	0.757045382
AWQC131C	0.964072529	0.749108222	0.751917565	0.75544121	0.854830267	0.797293012	0.75277062	0.753306183	0.853625636	0.750123234	0.789726424	0.755369745	0.855288571	0.782189742	0.752235472	0.755757214	0.753549569	0.85315699	0.948766932	0.750224708	0.76064504	0.753626889	0.750677021	0.867460004	0.854806842	1	0.854129521	0.753397771
WA93	0.853743751	0.75125927	0.754015844	0.759529346	0.906717293	0.803412588	0.754481132	0.754727348	0.907033377	0.752802813	0.797535055	0.758971396	0.906718455	0.786829822	0.754860447	0.758717618	0.754584757	0.987507697	0.854942217	0.753214515	0.766868629	0.756988004	0.753189676	0.871398569	0.909327457	0.85226035	1	0.756026192
ATCC33047	0.753438558	0.785059843	0.771688018	0.771737066	0.75522023	0.76209113	0.767259338	0.766982186	0.757214192	0.789958211	0.761873604	0.772050307	0.755368639	0.756896524	0.772141184	0.772209916	0.851188109	0.756036662	0.7533513	0.79054571	0.766171852	0.993179394	0.790408375	0.752725517	0.756139948	0.753254007	0.755812111	1
