# Supplementary material for: Comparative Genomics of the Baltic Sea Toxic Cyanobacteria Nodularia spumigena UHCC 0039 and Its Response to Varying Salinity
Source: Front Microbiol. 2018 Mar 8;9:356. doi: 10.3389/fmicb.2018.00356 (PMC5853447; doi:10.3389/fmicb.2018.00356)
Supplement: Supplementary file 11 [file Table3.XLS]

## Sheet: aai_summary_shortname_identityM
Supplementary Table S3. Pairwise average amino acid identity matrix. Similar
	39858	39864	39865	ATCC29413	ATCC33047	AWQC131C	AWQC310F	Ana4-3	Ana90	Azollae708	CCY9414	CENA21	CENA596	CRKS33	MDT14b	NIES3756	PCC7107	PCC7108	PCC7120	PCC7122	PCC73120	PCC7417	PCC7507	PCC7524	UHCC0039	UHCC0315	WA102	WA113	WA93
39858	1.0	0.7426	0.7426	0.9998	0.8089	0.7423	0.7431	0.8092	0.7402	0.7585	0.7724	0.7889	0.7728	0.742	0.7426	0.8577	0.782	0.7502	0.9444	0.7485	0.7724	0.7659	0.7746	0.8182	0.7703	0.7436	0.7406	0.7361	0.7414
39864	0.7426	1.0	0.9789	0.743	0.7437	0.8595	0.86	0.7439	0.9603	0.7871	0.7419	0.7423	0.7435	0.8613	0.963	0.7405	0.7426	0.7996	0.7433	0.7915	0.7486	0.7621	0.7449	0.7432	0.7426	0.964	0.9106	0.8806	0.9113
39865	0.7426	0.9789	1.0	0.7433	0.7443	0.8598	0.8596	0.7441	0.959	0.7879	0.7401	0.7424	0.7418	0.8625	0.9661	0.7398	0.7432	0.7983	0.7421	0.7909	0.749	0.7613	0.7415	0.7435	0.7409	0.9624	0.9099	0.88	0.9103
ATCC29413	0.9998	0.743	0.7433	1.0	0.8093	0.7431	0.7439	0.8096	0.7407	0.7597	0.7728	0.7895	0.7739	0.7427	0.7424	0.8576	0.7821	0.7502	0.9436	0.7484	0.7723	0.7662	0.7749	0.8191	0.7706	0.7438	0.741	0.7362	0.7419
ATCC33047	0.8089	0.7437	0.7443	0.8093	1.0	0.7446	0.7446	0.9943	0.7425	0.759	0.7747	0.7771	0.7745	0.7427	0.7431	0.8006	0.7774	0.7539	0.8089	0.754	0.7671	0.7671	0.7699	0.8757	0.7743	0.7434	0.7403	0.7381	0.741
AWQC131C	0.7423	0.8595	0.8598	0.7431	0.7446	1.0	0.9635	0.7444	0.8609	0.7831	0.7395	0.7407	0.7419	0.9485	0.8582	0.7393	0.7437	0.7929	0.7427	0.785	0.7461	0.761	0.7416	0.7453	0.7394	0.8613	0.8573	0.8671	0.8583
AWQC310F	0.7431	0.86	0.8596	0.7439	0.7446	0.9635	1.0	0.7438	0.8577	0.7828	0.7411	0.7398	0.7432	0.9491	0.8575	0.7387	0.7416	0.7928	0.7423	0.7834	0.7441	0.76	0.7429	0.7457	0.7408	0.8626	0.8574	0.8683	0.8591
Ana4-3	0.8092	0.7439	0.7441	0.8096	0.9943	0.7444	0.7438	1.0	0.7428	0.7585	0.7748	0.7783	0.7759	0.7426	0.7431	0.8016	0.7784	0.7541	0.8095	0.7535	0.7679	0.7681	0.7693	0.8754	0.7751	0.7437	0.7414	0.7386	0.742
Ana90	0.7402	0.9603	0.959	0.7407	0.7425	0.8609	0.8577	0.7428	1.0	0.7882	0.7399	0.7424	0.7413	0.8599	0.9597	0.7363	0.7401	0.7951	0.7389	0.788	0.7448	0.7596	0.7424	0.7428	0.74	0.9637	0.9106	0.8779	0.9116
Azollae708	0.7585	0.7871	0.7879	0.7597	0.759	0.7831	0.7828	0.7585	0.7882	1.0	0.7566	0.7582	0.7568	0.7831	0.7869	0.7551	0.7588	0.8279	0.7579	0.8396	0.7671	0.7865	0.7654	0.761	0.7559	0.7866	0.7869	0.7791	0.7861
CCY9414	0.7724	0.7419	0.7401	0.7728	0.7747	0.7395	0.7411	0.7748	0.7399	0.7566	1.0	0.7676	0.9729	0.7392	0.7417	0.7678	0.7723	0.7578	0.7737	0.7575	0.773	0.7736	0.7715	0.7787	0.9943	0.7406	0.7383	0.7351	0.7393
CENA21	0.7889	0.7423	0.7424	0.7895	0.7771	0.7407	0.7398	0.7783	0.7424	0.7582	0.7676	1.0	0.7681	0.7397	0.7424	0.7754	0.8883	0.7512	0.784	0.7473	0.7691	0.7636	0.7682	0.7819	0.7683	0.7421	0.7388	0.7356	0.7382
CENA596	0.7728	0.7435	0.7418	0.7739	0.7745	0.7419	0.7432	0.7759	0.7413	0.7568	0.9729	0.7681	1.0	0.7406	0.7438	0.7688	0.7717	0.7571	0.7747	0.7563	0.7739	0.7747	0.7725	0.778	0.9723	0.7408	0.739	0.7372	0.7373
CRKS33	0.742	0.8613	0.8625	0.7427	0.7427	0.9485	0.9491	0.7426	0.8599	0.7831	0.7392	0.7397	0.7406	1.0	0.8593	0.7397	0.7414	0.7937	0.7438	0.7859	0.7463	0.7602	0.7425	0.7447	0.7397	0.8637	0.8604	0.8673	0.8605
MDT14b	0.7426	0.963	0.9661	0.7424	0.7431	0.8582	0.8575	0.7431	0.9597	0.7869	0.7417	0.7424	0.7438	0.8593	1.0	0.7387	0.7419	0.7966	0.7417	0.79	0.7468	0.7618	0.7435	0.744	0.7418	0.9628	0.9105	0.8759	0.9093
NIES3756	0.8577	0.7405	0.7398	0.8576	0.8006	0.7393	0.7387	0.8016	0.7363	0.7551	0.7678	0.7754	0.7688	0.7397	0.7387	1.0	0.7734	0.7457	0.8562	0.7451	0.7644	0.7567	0.7667	0.8083	0.7642	0.7392	0.7378	0.7322	0.7377
PCC7107	0.782	0.7426	0.7432	0.7821	0.7774	0.7437	0.7416	0.7784	0.7401	0.7588	0.7723	0.8883	0.7717	0.7414	0.7419	0.7734	1.0	0.7515	0.7806	0.7499	0.7717	0.7671	0.7716	0.7831	0.7718	0.7416	0.7403	0.7342	0.7397
PCC7108	0.7502	0.7996	0.7983	0.7502	0.7539	0.7929	0.7928	0.7541	0.7951	0.8279	0.7578	0.7512	0.7571	0.7937	0.7966	0.7457	0.7515	1.0	0.7479	0.8409	0.7642	0.7861	0.7582	0.7532	0.7552	0.7975	0.7964	0.7879	0.7968
PCC7120	0.9444	0.7433	0.7421	0.9436	0.8089	0.7427	0.7423	0.8095	0.7389	0.7579	0.7737	0.784	0.7747	0.7438	0.7417	0.8562	0.7806	0.7479	1.0	0.7485	0.7717	0.7649	0.7712	0.8187	0.7707	0.7414	0.7405	0.736	0.7405
PCC7122	0.7485	0.7915	0.7909	0.7484	0.754	0.785	0.7834	0.7535	0.788	0.8396	0.7575	0.7473	0.7563	0.7859	0.79	0.7451	0.7499	0.8409	0.7485	1.0	0.7586	0.7809	0.7572	0.7536	0.7546	0.7925	0.7891	0.7784	0.7875
PCC73120	0.7724	0.7486	0.749	0.7723	0.7671	0.7461	0.7441	0.7679	0.7448	0.7671	0.773	0.7691	0.7739	0.7463	0.7468	0.7644	0.7717	0.7642	0.7717	0.7586	1.0	0.7866	0.7907	0.7699	0.7712	0.7459	0.7432	0.7413	0.7442
PCC7417	0.7659	0.7621	0.7613	0.7662	0.7671	0.761	0.76	0.7681	0.7596	0.7865	0.7736	0.7636	0.7747	0.7602	0.7618	0.7567	0.7671	0.7861	0.7649	0.7809	0.7866	1.0	0.7841	0.7669	0.7715	0.7622	0.7602	0.7528	0.7603
PCC7507	0.7746	0.7449	0.7415	0.7749	0.7699	0.7416	0.7429	0.7693	0.7424	0.7654	0.7715	0.7682	0.7725	0.7425	0.7435	0.7667	0.7716	0.7582	0.7712	0.7572	0.7907	0.7841	1.0	0.7739	0.7707	0.7424	0.7395	0.7383	0.7387
PCC7524	0.8182	0.7432	0.7435	0.8191	0.8757	0.7453	0.7457	0.8754	0.7428	0.761	0.7787	0.7819	0.778	0.7447	0.744	0.8083	0.7831	0.7532	0.8187	0.7536	0.7699	0.7669	0.7739	1.0	0.7781	0.7449	0.7438	0.7379	0.7425
UHCC0039	0.7703	0.7426	0.7409	0.7706	0.7743	0.7394	0.7408	0.7751	0.74	0.7559	0.9943	0.7683	0.9723	0.7397	0.7418	0.7642	0.7718	0.7552	0.7707	0.7546	0.7712	0.7715	0.7707	0.7781	1.0	0.7409	0.7383	0.7358	0.7387
UHCC0315	0.7436	0.964	0.9624	0.7438	0.7434	0.8613	0.8626	0.7437	0.9637	0.7866	0.7406	0.7421	0.7408	0.8637	0.9628	0.7392	0.7416	0.7975	0.7414	0.7925	0.7459	0.7622	0.7424	0.7449	0.7409	1.0	0.9142	0.8833	0.9131
WA102	0.7406	0.9106	0.9099	0.741	0.7403	0.8573	0.8574	0.7414	0.9106	0.7869	0.7383	0.7388	0.739	0.8604	0.9105	0.7378	0.7403	0.7964	0.7405	0.7891	0.7432	0.7602	0.7395	0.7438	0.7383	0.9142	1.0	0.8808	0.9877
WA113	0.7361	0.8806	0.88	0.7362	0.7381	0.8671	0.8683	0.7386	0.8779	0.7791	0.7351	0.7356	0.7372	0.8673	0.8759	0.7322	0.7342	0.7879	0.736	0.7784	0.7413	0.7528	0.7383	0.7379	0.7358	0.8833	0.8808	1.0	0.8809
WA93	0.7414	0.9113	0.9103	0.7419	0.741	0.8583	0.8591	0.742	0.9116	0.7861	0.7393	0.7382	0.7373	0.8605	0.9093	0.7377	0.7397	0.7968	0.7405	0.7875	0.7442	0.7603	0.7387	0.7425	0.7387	0.9131	0.9877	0.8809	1.0
