# Supplementary material for: Comparative Genomics of the Baltic Sea Toxic Cyanobacteria Nodularia spumigena UHCC 0039 and Its Response to Varying Salinity
Source: Front Microbiol. 2018 Mar 8;9:356. doi: 10.3389/fmicb.2018.00356 (PMC5853447; doi:10.3389/fmicb.2018.00356)
Supplement: Supplementary file 12 [file Table4.XLSX]

## Sheet: 3_Nods.all.abc.I15.withsingleto
Supplementary Table S4 Nodularia spumigena orthologous gene clusters and genes present only in one or two genomes.
Cluster_Number	CCY9414	UHCC0039	CENA596	NOG	product
cluster1	NSP_35000,NSP_27130,NSP_5930,NSP_7600,NSP_2790,NSP_9040,NSP_48030,NSP_3540	UHCC0039_04561,UHCC0039_04170,UHCC0039_03696,UHCC0039_03364,UHCC0039_03190,UHCC0039_03092,UHCC0039_03009,UHCC0039_02158,UHCC0039_02087,UHCC0039_02085,UHCC0039_02068,UHCC0039_01111,UHCC0039_01094,UHCC0039_01016,UHCC0039_00488,UHCC0039_00333,UHCC0039_00305	A2T98_12025	bactNOG.ENOG4105EI8	HNH endonuclease
cluster2	NSP_25900,NSP_15270,NSP_36420,NSP_47050,NSP_51830,NSP_49870,NSP_20350,NSP_36630,NSP_23380	UHCC0039_04470,UHCC0039_04404,UHCC0039_03933,UHCC0039_03851	A2T98_17500	bactNOG.ENOG4107J1S	NA
cluster3	NSP_51840,NSP_47060,NSP_49860,NSP_23370,NSP_20660,NSP_36620,NSP_36430,NSP_35210,NSP_15260	UHCC0039_04469,UHCC0039_04405,UHCC0039_03932,UHCC0039_03852	A2T98_17505	bactNOG.ENOG4108VNI	transposase (IS4 family) protein
cluster4	NSP_35360,NSP_16630,NSP_18880,NSP_2100,NSP_50220,NSP_50890	UHCC0039_04343,UHCC0039_03756,UHCC0039_03737,UHCC0039_03606,UHCC0039_03274,UHCC0039_02815,UHCC0039_00200	*	bactNOG.ENOG41080T5	domain protein
cluster5	NSP_50910,NSP_30170,NSP_30380,NSP_36390,NSP_36540,NSP_36560,NSP_43470,NSP_48660,NSP_48670,NSP_51910,NSP_53040,NSP_53060	*	*	bactNOG.ENOG4106EDS	NA
cluster6	NSP_36140,NSP_30160,NSP_30370,NSP_36550,NSP_36570,NSP_43460,NSP_48650,NSP_48680,NSP_50920,NSP_53050	*	*	bactNOG.ENOG41090DR	transposase
cluster7	NSP_32740,NSP_12810,NSP_14980,NSP_27890,NSP_49740	UHCC0039_04271,UHCC0039_02526,UHCC0039_01234,UHCC0039_00972	*	bactNOG.ENOG4105G7N	Transposase
cluster8	NSP_16730	UHCC0039_01432,UHCC0039_01251,UHCC0039_01685,UHCC0039_03520,UHCC0039_04062,UHCC0039_04699,UHCC0039_04743	A2T98_14615	bactNOG.ENOG4108RNN	IS4 family Transposase
cluster9	NSP_33040,NSP_27550	UHCC0039_04289,UHCC0039_02464,UHCC0039_02444,UHCC0039_01541,UHCC0039_00491	A2T98_14825	bactNOG.ENOG4108VUC	Resolvase
cluster10	NSP_45880,NSP_27210,NSP_27220,NSP_27230,NSP_27240,NSP_27250,NSP_45870	*	*	NA	NA
cluster11	NSP_35290,NSP_14420,NSP_33570,NSP_5370	UHCC0039_03744,UHCC0039_03605,UHCC0039_00274	*	bactNOG.ENOG4108QF0	This is one of the two reaction center proteins of photosystem II
cluster12	NSP_16670,NSP_1040,NSP_31450	UHCC0039_01439,UHCC0039_00088	A2T98_14025	bactNOG.ENOG4105D5C	Transposase
cluster13	NSP_41610,NSP_3930	UHCC0039_04014,UHCC0039_01051	A2T98_18490,A2T98_00630	bactNOG.ENOG4105C2Z	ATP-dependent CLP protease ATP-binding subunit
cluster14	NSP_12800,NSP_27900	UHCC0039_04270,UHCC0039_02527,UHCC0039_01233,UHCC0039_00973	*	bactNOG.ENOG4108PTQ	transposase IS605 OrfB family
cluster15	NSP_41890,NSP_12230	UHCC0039_03993,UHCC0039_01187	A2T98_19535,A2T98_18155	bactNOG.ENOG4107QWS	glycogen debranching enzyme glgx
cluster16	NSP_20900,NSP_26050	UHCC0039_02746,UHCC0039_00583	A2T98_17840,A2T98_00385	bactNOG.ENOG4108IJF	Heavy metal efflux pump, CzcA
cluster17	NSP_5470,NSP_7830	UHCC0039_02228,UHCC0039_00282	A2T98_15955,A2T98_13405	bactNOG.ENOG4108JJA	ABC, transporter
cluster18	NSP_11290,NSP_52940	UHCC0039_03266,UHCC0039_01095	A2T98_14925,A2T98_08285	bactNOG.ENOG4105D6H	One of the two reaction center proteins of photosystem II (PSII), D2 is needed for assembly of a stable PSII complex (By similarity)
cluster19	NSP_3000	UHCC0039_03073,UHCC0039_02453,UHCC0039_02455,UHCC0039_02963	A2T98_11275	bactNOG.ENOG4107GRV,bactNOG.ENOG4106HAB	Lectin C-type domain
cluster20	NSP_42160,NSP_26720	UHCC0039_04513,UHCC0039_00525	A2T98_05795,A2T98_11010	bactNOG.ENOG4107EEY	synthase
cluster21	NSP_11250,NSP_35370	UHCC0039_04344,UHCC0039_03273,UHCC0039_02816	*	bactNOG.ENOG4105D7V	transposase
cluster22	NSP_51850,NSP_33760	UHCC0039_04732,UHCC0039_03678,UHCC0039_03591	*	bactNOG.ENOG410610T	NA
cluster23	NSP_52780	UHCC0039_04693,UHCC0039_02660	A2T98_02345,A2T98_11750	bactNOG.ENOG4108VPG	transposase
cluster24	NSP_24850,NSP_24840	UHCC0039_02863,UHCC0039_02864	A2T98_20325	bactNOG.ENOG4105DVA	methyltransferase
cluster25	NSP_21620,NSP_25010	UHCC0039_02849,UHCC0039_04328	A2T98_20405	bactNOG.ENOG4105MFY	Pentapeptide repeat protein
cluster26	NSP_47650	UHCC0039_03445,UHCC0039_00204,UHCC0039_00492,UHCC0039_01540	*	bactNOG.ENOG4105D7V	transposase
cluster27	NSP_35630,NSP_15380	UHCC0039_00836,UHCC0039_00835	A2T98_14485	bactNOG.ENOG4105MRC	Gas vesicles are small, hollow, gas filled protein structures that are found in several microbial planktonic microorganisms. They allow the positioning of the organism at the favorable depth for growth
cluster28	NSP_49840,NSP_49830	UHCC0039_03687,UHCC0039_03686	A2T98_02760	bactNOG.ENOG4106F4H	NA
cluster29	NSP_48620,NSP_36960,NSP_50030,NSP_51730	*	*	bactNOG.ENOG4105EI8	HNH endonuclease
cluster30	NSP_22150,NSP_35190,NSP_35490	UHCC0039_03726	*	bactNOG.ENOG4108PXU	Transposase, is4 family
cluster31	NSP_15640,NSP_25490,NSP_27140,NSP_37230	*	*	NA	NA
cluster32	NSP_42040,NSP_32760	UHCC0039_04501	A2T98_11075	bactNOG.ENOG4105VH5	pyridoxamine 5'-phosphate
cluster33	NSP_23440,NSP_41660	UHCC0039_04011	A2T98_18510	bactNOG.ENOG4105VCQ	rubredoxin
cluster34	NSP_28500,NSP_16660	UHCC0039_04222	A2T98_12635	bactNOG.ENOG4108VTK	2'-5' rna ligase
cluster35	NSP_45380,NSP_11260,NSP_45370,NSP_51740	*	*	bactNOG.ENOG41080T5	domain protein
cluster36	NSP_33740,NSP_49890	UHCC0039_03850,UHCC0039_03592	*	bactNOG.ENOG4106402	NA
cluster37	NSP_35170,NSP_35480	UHCC0039_03045	A2T98_14610	bactNOG.ENOG4108PXU	Transposase, is4 family
cluster38	NSP_23430,NSP_41650	UHCC0039_n0378	A2T98_18505	NA	NA
cluster39	NSP_51750,NSP_18890	UHCC0039_03755,UHCC0039_03736	*	bactNOG.ENOG4105D7V	transposase
cluster40	NSP_12130	UHCC0039_01177,UHCC0039_01178	A2T98_19580	bactNOG.ENOG4107CWJ	NA
cluster41	NSP_8040	UHCC0039_02209,UHCC0039_02208	A2T98_09950	bactNOG.ENOG4107CWJ	NA
cluster42	NSP_6730	UHCC0039_00405	A2T98_06365,A2T98_06340	bactNOG.ENOG41060W9	addiction module antidote protein
cluster43	NSP_40730,NSP_45510	UHCC0039_01726	A2T98_08500	bactNOG.ENOG4107S3I	DNA methylase N-4 N-6
cluster44	NSP_21080,NSP_39020	UHCC0039_04165	A2T98_17125	bactNOG.ENOG4108VXQ	Hnh endonuclease
cluster45	NSP_30100,NSP_29190	UHCC0039_02368	A2T98_21910	bactNOG.ENOG4106U4W	XisI protein
cluster46	NSP_6910,NSP_27090	UHCC0039_00424	A2T98_03655	bactNOG.ENOG41089FD	Inherit from COG: DEAD DEAH box helicase
cluster47	NSP_18610	UHCC0039_01943,UHCC0039_01942	A2T98_16790	bactNOG.ENOG4105EJS	Methyltransferase Type
cluster48	NSP_7610	UHCC0039_02267	A2T98_21825,A2T98_07435	bactNOG.ENOG4105D7V	transposase
cluster49	NSP_46500	UHCC0039_02683	A2T98_07415,A2T98_03225	bactNOG.ENOG4108SVK	Integrase
cluster50	*	UHCC0039_01920,UHCC0039_00199,UHCC0039_00230,UHCC0039_03607	*	bactNOG.ENOG4105D7V	transposase
cluster51	NSP_49850	UHCC0039_03685,UHCC0039_03853	A2T98_19370	bactNOG.ENOG4105IBZ	DNA-binding domain transposase
cluster52	NSP_8600,NSP_3980	UHCC0039_01055	A2T98_00610	bactNOG.ENOG41083EU	50s ribosomal protein l28
cluster53	NSP_52520,NSP_13120	UHCC0039_01952	*	bactNOG.ENOG4106FYD	NA
cluster54	NSP_22480,NSP_22820,NSP_36370	UHCC0039_n0417	*	bactNOG.ENOG4108PXU	Transposase, is4 family
cluster55	NSP_34380,NSP_27880	UHCC0039_n0293	*	NA	NA
cluster56	NSP_27420,NSP_1210	*	A2T98_15160	bactNOG.ENOG4108QFS	serine threonine protein kinase
cluster57	NSP_3990,NSP_8560	*	A2T98_05745	NA	NA
cluster58	NSP_18470	UHCC0039_01932	A2T98_06130	bactNOG.ENOG4105CPY	First step of the lipid cycle reactions in the biosynthesis of the cell wall peptidoglycan (By similarity)
cluster59	NSP_10410	UHCC0039_02037	A2T98_15905	bactNOG.ENOG4107RKU	DNA helicase
cluster60	NSP_12790	UHCC0039_01232	A2T98_08895	bactNOG.ENOG4108Y0Z	NA
cluster61	NSP_25110	UHCC0039_02839	A2T98_16285	bactNOG.ENOG4108MIC	Mg-protoporphyrin IX methyl transferase
cluster62	NSP_34220	UHCC0039_03527	A2T98_07185	bactNOG.ENOG4105EXU	Membrane
cluster63	NSP_41690	UHCC0039_04009	A2T98_18520	bactNOG.ENOG4107RBM	d-lactate dehydrogenase
cluster64	NSP_12120	UHCC0039_01176	A2T98_19590	bactNOG.ENOG4107QRX	oxidoreductase
cluster65	NSP_33680	UHCC0039_03595	A2T98_03090	NA	NA
cluster66	NSP_35740	UHCC0039_00846	A2T98_14095	bactNOG.ENOG4105MVS	NA
cluster67	NSP_19000	UHCC0039_00710	A2T98_09535	bactNOG.ENOG4105EU8	FAD linked oxidase domain protein
cluster68	NSP_9370	UHCC0039_02127	A2T98_15380	bactNOG.ENOG4105C64	Binds directly to 23S rRNA. The L1 stalk is quite mobile in the ribosome, and is involved in E site tRNA release (By similarity)
cluster69	NSP_35720	UHCC0039_00844	A2T98_14105	bactNOG.ENOG4107V92	metallophosphoesterase
cluster70	NSP_6060	UHCC0039_00344	A2T98_02960	bactNOG.ENOG4105DY5	Protein of unknown function (DUF561)
cluster71	NSP_52490	UHCC0039_03308	A2T98_11525	bactNOG.ENOG4105WAK	TatD-related deoxyribonuclease
cluster72	NSP_50610	UHCC0039_03782	A2T98_14645	bactNOG.ENOG4105RAK	Histidine kinase
cluster73	NSP_21230	UHCC0039_04152	A2T98_03735	bactNOG.ENOG4105D7M	Catalyzes the N-acylation of UDP-3-O-acylglucosamine using 3-hydroxyacyl-ACP as the acyl donor. Is involved in the biosynthesis of lipid A, a phosphorylated glycolipid that anchors the lipopolysaccharide to the outer membrane of the cell (By similarity)
cluster74	NSP_13130	UHCC0039_01260	A2T98_21530	bactNOG.ENOG41080P6	An accessory protein needed during the final step in the assembly of 30S ribosomal subunit, possibly for assembly of the head region. Probably interacts with S19. Essential for efficient processing of 16S rRNA. May be needed both before and after RbfA during the maturation of 16S rRNA. It has affinity for free ribosomal 30S subunits but not for 70S ribosomes (By similarity)
cluster75	NSP_28740	UHCC0039_04197	A2T98_18005	bactNOG.ENOG4105CAJ	Catalyzes the last two sequential reactions in the de novo biosynthetic pathway for UDP-N-acetylglucosamine (UDP- GlcNAc). The C-terminal domain catalyzes the transfer of acetyl group from acetyl coenzyme A to glucosamine-1-phosphate (GlcN-1-P) to produce N-acetylglucosamine-1-phosphate (GlcNAc-1-P), which is converted into UDP-GlcNAc by the transfer of uridine 5- monophosphate (from uridine 5-tr…
cluster76	NSP_51960	UHCC0039_03357	A2T98_02865	bactNOG.ENOG4105KVT	NA
cluster77	NSP_46000	UHCC0039_02726	A2T98_22020	bactNOG.ENOG4105CGJ	Specifically methylates the N4 position of cytidine in position 1402 (C1402) of 16S rRNA (By similarity)
cluster78	NSP_13640	UHCC0039_01312	A2T98_21730	bactNOG.ENOG4108MYB	Polyunsaturated fatty acid synthase PfaB
cluster79	NSP_23610	UHCC0039_04478	A2T98_22080	bactNOG.ENOG4108NAB	peptidase C14 caspase catalytic subunit p20
cluster80	NSP_14650	UHCC0039_01816	A2T98_02665	bactNOG.ENOG4107SCS	Major Facilitator Superfamily
cluster81	NSP_44260	UHCC0039_01613	A2T98_22180	bactNOG.ENOG4105RWK	Protein of unknown function (DUF2605)
cluster82	NSP_16840	UHCC0039_n0142	A2T98_n0022	NA	NA
cluster83	NSP_37460	UHCC0039_02620	A2T98_10410	bactNOG.ENOG41065W4	chlorophyll a b binding light harvesting protein
cluster84	NSP_2160	UHCC0039_03150	A2T98_11385	bactNOG.ENOG4107FUV	Tetratricopeptide repeat
cluster85	NSP_45710	UHCC0039_01745	A2T98_07095	bactNOG.ENOG4107UA9	Methyltransferase required for the conversion of demethylmenaquinone (DMKH2) to menaquinone (MKH2) (By similarity)
cluster86	NSP_9730	UHCC0039_02097	A2T98_07725	bactNOG.ENOG4105I25	Protein of unknown function (DUF2993)
cluster87	NSP_4400	UHCC0039_00179	A2T98_18965	bactNOG.ENOG4107T8V	it plays a direct role in the translocation of protons across the membrane (By similarity)
cluster88	NSP_49630	UHCC0039_00964	A2T98_04110	bactNOG.ENOG4106KXD	ATP-dependent carboxylate-amine ligase (By similarity)
cluster89	NSP_39860	UHCC0039_03898	A2T98_19340	bactNOG.ENOG4105DFF	Rod shape-determining protein mreb
cluster90	NSP_2210	UHCC0039_03145	A2T98_11410	NA	NA
cluster91	NSP_15870	UHCC0039_00795	A2T98_00745	bactNOG.ENOG4105C77	DNA ligase that catalyzes the formation of phosphodiester linkages between 5'-phosphoryl and 3'-hydroxyl groups in double-stranded DNA using NAD as a coenzyme and as the energy source for the reaction. It is essential for DNA replication and repair of damaged DNA (By similarity)
cluster92	NSP_940	UHCC0039_00079	A2T98_12915	bactNOG.ENOG4108U8U	Predicted membrane protein (DUF2231)
cluster93	NSP_45770	UHCC0039_01750	A2T98_16820	bactNOG.ENOG4108YZX	Binds directly to 23S ribosomal RNA and is necessary for the in vitro assembly process of the 50S ribosomal subunit. It is not involved in the protein synthesizing functions of that subunit (By similarity)
cluster94	NSP_26590	UHCC0039_00537	A2T98_05845	bactNOG.ENOG4105WIA	photosystem II reaction center protein H
cluster95	NSP_32940	UHCC0039_03664	A2T98_17670	bactNOG.ENOG4107QSQ	Catalyzes the conversion of dethiobiotin (DTB) to biotin by the insertion of a sulfur atom into dethiobiotin via a radical- based mechanism (By similarity)
cluster96	NSP_37380	UHCC0039_02630	A2T98_10450	bactNOG.ENOG4105C4J	Produces ATP from ADP in the presence of a proton gradient across the membrane. The catalytic sites are hosted primarily by the beta subunits (By similarity)
cluster97	NSP_6190	UHCC0039_00355	A2T98_12340	bactNOG.ENOG4108V2N	Histidine kinase
cluster98	NSP_8840	UHCC0039_01077	A2T98_08380	bactNOG.ENOG4108RSN	SNARE associated Golgi
cluster99	NSP_33590	UHCC0039_03603	A2T98_03035	bactNOG.ENOG4105XJC	Two component transcriptional regulator (Winged helix family
cluster100	NSP_25300	UHCC0039_02821	A2T98_07855	bactNOG.ENOG4108NIK	NA
cluster101	NSP_33550	UHCC0039_03608	A2T98_00325	bactNOG.ENOG4105CAU	Arsenical resistance protein, ArsH
cluster102	NSP_47220	UHCC0039_03487	A2T98_08820	bactNOG.ENOG4105DRH	Involved in peptide bond synthesis. Stimulates efficient translation and peptide-bond synthesis on native or reconstituted 70S ribosomes in vitro. Probably functions indirectly by altering the affinity of the ribosome for aminoacyl-tRNA, thus increasing their reactivity as acceptors for peptidyl transferase (By similarity)
cluster103	NSP_2530	UHCC0039_03116	A2T98_00920	bactNOG.ENOG4107XWB	Zinc finger, swim domain protein
cluster104	NSP_16180	UHCC0039_00766	A2T98_17340	bactNOG.ENOG4105C5F	glutamine synthetase
cluster105	NSP_7460	UHCC0039_00473	A2T98_17785	bactNOG.ENOG4107SQ5	Binding-protein-dependent transport system inner membrane component
cluster106	NSP_52750	UHCC0039_03285	A2T98_01850	bactNOG.ENOG4108DHF	Pyruvate phosphate dikinase, PEP/pyruvate binding domain
cluster107	NSP_14280	UHCC0039_01783	A2T98_19955	bactNOG.ENOG4105E65	Sigma factors are initiation factors that promote the attachment of RNA polymerase to specific initiation sites and are then released (By similarity)
cluster108	NSP_27030	UHCC0039_00496	A2T98_09325	bactNOG.ENOG4106F70	NA
cluster109	NSP_29010	UHCC0039_02270	A2T98_21835	bactNOG.ENOG4105K63	Thioredoxin
cluster110	NSP_48870	UHCC0039_00898	A2T98_05225	bactNOG.ENOG4105G3N	response regulator
cluster111	NSP_51010	UHCC0039_03253	A2T98_17525	bactNOG.ENOG4107T29	iron permease, FTR1
cluster112	NSP_34770	UHCC0039_02474	A2T98_06805	bactNOG.ENOG4108KFD	Response regulator receiver sensor signal transduction histidine kinase
cluster113	NSP_27450	UHCC0039_04299	A2T98_20655	bactNOG.ENOG4108NK9	NA
cluster114	NSP_8770	UHCC0039_01070	A2T98_13025	bactNOG.ENOG4105CFH	Aspartokinase
cluster115	NSP_51700	UHCC0039_03192	A2T98_12730	NA	NA
cluster116	NSP_18030	UHCC0039_01892	A2T98_05950	bactNOG.ENOG4108SWH	ABC transporter
cluster117	NSP_4270	UHCC0039_00167	A2T98_18905	bactNOG.ENOG4108UNF	response regulator
cluster118	NSP_34240	UHCC0039_03526	A2T98_07170	bactNOG.ENOG4106MDF	Dynamin family
cluster119	NSP_8370	UHCC0039_02177	A2T98_14815	bactNOG.ENOG4107QHM	Sulfite reductase
cluster120	NSP_36870	UHCC0039_03704	A2T98_00240	bactNOG.ENOG4105QX3	cobalamin (vitamin B12) biosynthesis CbiG protein
cluster121	NSP_750	UHCC0039_00061	A2T98_05055	bactNOG.ENOG4106EG9	Catalyzes the decarboxylation of orotidine 5'- monophosphate (OMP) to uridine 5'-monophosphate (UMP) (By similarity)
cluster122	NSP_830	UHCC0039_00068	A2T98_12860	bactNOG.ENOG4105CTB	Polyprenyl synthetase
cluster123	NSP_43520	UHCC0039_01545	A2T98_16570	NA	NA
cluster124	NSP_32270	UHCC0039_01513	A2T98_01175	bactNOG.ENOG4107ZW0	Catalyzes the conversion of 6-carboxy-5,6,7,8- tetrahydropterin (CPH4) to 7-carboxy-7-deazaguanine (CDG) (By similarity)
cluster125	NSP_26840	UHCC0039_00513	A2T98_09410	bactNOG.ENOG4108TVM	NA
cluster126	NSP_52090	UHCC0039_03345	A2T98_02925	bactNOG.ENOG4108K2T	Two component transcriptional regulator, luxr family
cluster127	NSP_53610	UHCC0039_04675	A2T98_04445	bactNOG.ENOG4105C59	p-type ATPase
cluster128	NSP_11100	UHCC0039_01979	A2T98_18755	bactNOG.ENOG4105C8S	subunit m
cluster129	NSP_6410	UHCC0039_00376	A2T98_16155	bactNOG.ENOG410604X	glycoside hydrolase, family 57
cluster130	NSP_4040	UHCC0039_00148	A2T98_03530	bactNOG.ENOG4105CCU	oxidase (Subunit III)
cluster131	NSP_640	UHCC0039_00053	A2T98_13790	bactNOG.ENOG4105ECP	epimerase
cluster132	NSP_8800	UHCC0039_01073	A2T98_08400	bactNOG.ENOG4108SPC	Pfam:DUF820
cluster133	NSP_45900	UHCC0039_02742	A2T98_13945	bactNOG.ENOG4105CIH	Imidazole acetol-phosphate transaminase
cluster134	NSP_10840	UHCC0039_n0199	A2T98_n0087	NA	NA
cluster135	NSP_30590	UHCC0039_02392	A2T98_01600	bactNOG.ENOG4107VFY	Glycosyl transferase (Group 1
cluster136	NSP_17580	UHCC0039_01363	A2T98_04495	bactNOG.ENOG4105BZA	Phosphoglycerate kinase
cluster137	NSP_6260	UHCC0039_00361	A2T98_12310	bactNOG.ENOG4106ENE	NA
cluster138	NSP_11670	UHCC0039_01133	A2T98_19810	bactNOG.ENOG4105ERG	peptidase m48, ste24p
cluster139	NSP_41920	UHCC0039_03990	A2T98_03265	bactNOG.ENOG4107UDG	NA
cluster140	NSP_44360	UHCC0039_01623	A2T98_22230	bactNOG.ENOG4105D21	Phosphoribosylformylglycinamidine synthase I
cluster141	NSP_44190	UHCC0039_01607	A2T98_22145	bactNOG.ENOG4106T0G	NA
cluster142	NSP_29130	UHCC0039_02279	A2T98_14880	bactNOG.ENOG4107SCJ	type I restriction enzyme EcoKI subunit R
cluster143	NSP_34840	UHCC0039_02481	A2T98_06770	bactNOG.ENOG4107KYK	epimerase dehydratase
cluster144	NSP_440	UHCC0039_00037	A2T98_13970	NA	NA
cluster145	NSP_5200	UHCC0039_00257	A2T98_06530	bactNOG.ENOG4105C83	adenylosuccinate lyase
cluster146	NSP_1650	UHCC0039_00143	A2T98_03905	bactNOG.ENOG4108K25	Histidine kinase
cluster147	NSP_6080	UHCC0039_00346	A2T98_08070	bactNOG.ENOG4105CMS	peptidase U62, modulator of DNA gyrase
cluster148	NSP_20700	UHCC0039_02762	A2T98_17915	bactNOG.ENOG41087HS	Inherit from NOG: dna methyltransferase
cluster149	NSP_40110	UHCC0039_03877	A2T98_11235	bactNOG.ENOG4105EVP	Alpha Beta Hydrolase Fold protein
cluster150	NSP_19880	UHCC0039_00633	A2T98_07345	bactNOG.ENOG4108PKA	response regulator
cluster151	NSP_4000	UHCC0039_00146	A2T98_03890	bactNOG.ENOG4105CJM	Binding-protein-dependent transport systems, inner membrane component
cluster152	NSP_53530	UHCC0039_04668	A2T98_18630	bactNOG.ENOG41076UN	NA
cluster153	NSP_36310	UHCC0039_03039	A2T98_14165	bactNOG.ENOG4105C7K	acetolactate synthase
cluster154	NSP_49760	UHCC0039_03693	A2T98_00290	bactNOG.ENOG4105RJ3	NA
cluster155	NSP_2720	UHCC0039_03098	A2T98_15445	bactNOG.ENOG4108MES	Periplasmic binding protein
cluster156	NSP_26430	UHCC0039_00552	A2T98_05920	bactNOG.ENOG4107US7	Dolichyl-phosphate-mannose-protein mannosyltransferase
cluster157	NSP_49590	UHCC0039_00960	A2T98_04185	bactNOG.ENOG4105D0F	Protein of unknown function, DUF482
cluster158	NSP_51300	UHCC0039_03230	A2T98_11115	bactNOG.ENOG4105RMM	Protein of unknown function (DUF721)
cluster159	NSP_47980	UHCC0039_03413	A2T98_12545	bactNOG.ENOG4105CHW	UPF0052 protein
cluster160	NSP_26000	UHCC0039_00588	A2T98_00360	bactNOG.ENOG4107QWY	amylO-alpha-16-glucosidase
cluster161	NSP_15400	UHCC0039_00834	A2T98_14495	bactNOG.ENOG410764B	Gas vesicle
cluster162	NSP_52220	UHCC0039_03332	A2T98_11990	bactNOG.ENOG4105TKE	Methyltransferase domain
cluster163	NSP_30490	UHCC0039_02382	A2T98_01550	bactNOG.ENOG4105ET3	Reduction of activated sulfate into sulfite (By similarity)
cluster164	NSP_2770	UHCC0039_03094	A2T98_15485	bactNOG.ENOG4108UPY	Protein of unknown function (DUF2887)
cluster165	NSP_53220	UHCC0039_04641	A2T98_09140	bactNOG.ENOG41068D8	fatty acid desaturase
cluster166	NSP_10340	UHCC0039_02042	A2T98_15880	bactNOG.ENOG4105MVU	Domain of unknown function DUF29
cluster167	NSP_46300	UHCC0039_02700	A2T98_07505	bactNOG.ENOG4107QKG	PfaD family
cluster168	NSP_2930	UHCC0039_03078	A2T98_15565	bactNOG.ENOG410858A	polysaccharide deacetylase
cluster169	NSP_45820	UHCC0039_01755	A2T98_16845	bactNOG.ENOG4107S5F	Facilitates the functional incorporation of the urease nickel metallocenter. This process requires GTP hydrolysis, probably effectuated by UreG (By similarity)
cluster170	NSP_12890	UHCC0039_01239	A2T98_09075	bactNOG.ENOG4108PC8	NA
cluster171	NSP_29500	UHCC0039_02313	A2T98_11200	bactNOG.ENOG4105VSZ	NA
cluster172	NSP_5710	UHCC0039_00313	A2T98_13310	bactNOG.ENOG410668C	S-layer homology domain
cluster173	NSP_45190	UHCC0039_01697	A2T98_20920	bactNOG.ENOG4105DJ5	Component of the ubiquinol-cytochrome c reductase complex (complex III or cytochrome b-c1 complex), which is a respiratory chain that generates an electrochemical potential coupled to ATP synthesis (By similarity)
cluster174	NSP_32680	UHCC0039_04277	A2T98_19285	bactNOG.ENOG4108UW3	DnaJ domain protein
cluster175	NSP_43920	UHCC0039_01582	A2T98_07070	bactNOG.ENOG4106PTS	FHA domain protein
cluster176	NSP_25030	UHCC0039_02847	A2T98_20415	bactNOG.ENOG4107RGK	Monooxygenase
cluster177	NSP_36120	UHCC0039_00880	A2T98_08965	bactNOG.ENOG4108VV2	serine threonine protein phosphatase
cluster178	NSP_25370	UHCC0039_02811	A2T98_07830	NA	NA
cluster179	NSP_17320	UHCC0039_01385	A2T98_00025	bactNOG.ENOG4106DGX	NA
cluster180	NSP_43960	UHCC0039_01585	A2T98_07055	bactNOG.ENOG4105NI8	Cytosine-specific methyltransferase
cluster181	NSP_40990	UHCC0039_04073	A2T98_04755	NA	NA
cluster182	NSP_20340	UHCC0039_00595	A2T98_11615	bactNOG.ENOG410892C	NA
cluster183	NSP_14240	UHCC0039_01780	A2T98_19940	bactNOG.ENOG4108PFN	NA
cluster184	NSP_29890	UHCC0039_02347	A2T98_01370	bactNOG.ENOG4108WXQ	NA
cluster185	NSP_36750	UHCC0039_03713	A2T98_00190	bactNOG.ENOG4105C0H	protease
cluster186	NSP_52460	UHCC0039_03311	A2T98_11540	bactNOG.ENOG4105EHE	chorismate mutase- prephenate dehydrogenase
cluster187	NSP_17530	UHCC0039_01368	A2T98_04470	bactNOG.ENOG4107VNM	Phenylacetate-CoA ligase
cluster188	NSP_40980	UHCC0039_04074	A2T98_04750	bactNOG.ENOG4108Z45	hydrogenase maturation protease
cluster189	NSP_30990	UHCC0039_02427	A2T98_01775	bactNOG.ENOG4108M3Z	s-layer protein
cluster190	NSP_30050	UHCC0039_02362	A2T98_01445	bactNOG.ENOG4105SRH	fha domain containing protein
cluster191	NSP_49390	UHCC0039_00943	A2T98_21165	bactNOG.ENOG4106NI3	HMGL-like
cluster192	NSP_32180	UHCC0039_01504	A2T98_01220	bactNOG.ENOG4105DSM	The key enzymatic reactions in nitrogen fixation are catalyzed by the nitrogenase complex, which has 2 components the iron protein and the molybdenum-iron protein (By similarity)
cluster193	NSP_9270	UHCC0039_02139	A2T98_06485	bactNOG.ENOG4107QIH	DNA-dependent RNA polymerase catalyzes the transcription of DNA into RNA using the four ribonucleoside triphosphates as substrates (By similarity)
cluster194	NSP_22720	UHCC0039_04707,UHCC0039_04413	*	bactNOG.ENOG4106M6I	NA
cluster195	NSP_11440	UHCC0039_01110	A2T98_12020	bactNOG.ENOG4108ND5	ABC transporter
cluster196	NSP_10470	UHCC0039_02033	A2T98_15925	bactNOG.ENOG4106GI2	NA
cluster197	NSP_1970	UHCC0039_03162	A2T98_17190	bactNOG.ENOG4106P19	photosystem i assembly btpa
cluster198	NSP_7560	UHCC0039_00484	A2T98_17735	bactNOG.ENOG4105EKV	Phosphonate metabolism protein
cluster199	NSP_14700	UHCC0039_01820	A2T98_02645	bactNOG.ENOG4105PJP	Protein of unknown function (DUF3181)
cluster200	NSP_46690	UHCC0039_02666	A2T98_20070	NA	NA
cluster201	NSP_22120	UHCC0039_04371	A2T98_20560	bactNOG.ENOG4105YA3	Protein of unknown function (DUF3148)
cluster202	NSP_31020	UHCC0039_02430	A2T98_01790	bactNOG.ENOG4105TH9	Protein of unknown function (DUF3529)
cluster203	NSP_49450	UHCC0039_00948	A2T98_21140	bactNOG.ENOG4107W7Q	ABC transporter
cluster204	NSP_50290	UHCC0039_03810	A2T98_02405	bactNOG.ENOG4105HKE	Carbon dioxide concentrating mechanism protein
cluster205	NSP_15930	UHCC0039_00789	A2T98_00775	bactNOG.ENOG4105V73	NA
cluster206	NSP_25200	UHCC0039_02831	A2T98_13525	bactNOG.ENOG4107RAJ	Converts 1-hydroxy-2-methyl-2-(E)-butenyl 4-diphosphate into isopentenyl diphosphate (IPP) and dimethylallyl diphosphate (DMAPP) (By similarity)
cluster207	NSP_9450	UHCC0039_02119	A2T98_15340	bactNOG.ENOG4107UW1	Efflux transporter RND family MFP subunit
cluster208	NSP_13000	UHCC0039_01249	A2T98_09025	bactNOG.ENOG4105JR7	NA
cluster209	NSP_16020	UHCC0039_00781	A2T98_00815	bactNOG.ENOG4105CQU	Part of the ABC transporter complex LolCDE involved in the translocation of mature outer membrane-directed lipoproteins, from the inner membrane to the periplasmic chaperone, LolA. Responsible for the formation of the LolA-lipoprotein complex in an ATP-dependent manner (By similarity)
cluster210	NSP_22060	UHCC0039_04366	A2T98_18285	bactNOG.ENOG4105RX7	peptidase S8 and S53, subtilisin, kexin, sedolisin
cluster211	NSP_50790	UHCC0039_03765	A2T98_06620	bactNOG.ENOG4107R5M	Catalyzes the transfer of a N-acetyl-glucosamine moiety to 1D-myo-inositol 3-phosphate to produce 1D-myo-inositol 2- acetamido-2-deoxy-glucopyranoside 3-phosphate in the mycothiol biosynthesis pathway (By similarity)
cluster212	NSP_31600	UHCC0039_01454	A2T98_04365	bactNOG.ENOG4105K6T	rare lipoprotein A
cluster213	NSP_5020	UHCC0039_00241	A2T98_10175	bactNOG.ENOG4105H7R	NA
cluster214	NSP_4750	UHCC0039_00213	A2T98_18545	bactNOG.ENOG4105D4P	Coproporphyrinogen iii oxidase
cluster215	NSP_5070	UHCC0039_00245	A2T98_10195	bactNOG.ENOG4108PX4	NA
cluster216	NSP_41420	UHCC0039_04031	A2T98_18405	bactNOG.ENOG4105CV4	Subunits I and II form the functional core of the enzyme complex. Electrons originating in cytochrome c are transferred via heme a and Cu(A) to the binuclear center formed by heme a3 and Cu(B) (By similarity)
cluster217	NSP_41440	UHCC0039_04029	A2T98_18415	bactNOG.ENOG41082N3	4fe-4S ferredoxin, iron-sulfur binding domain protein
cluster218	NSP_2590	UHCC0039_03110	A2T98_00890	bactNOG.ENOG4105C2P	transposase
cluster219	NSP_10290	UHCC0039_02047	A2T98_15855	bactNOG.ENOG4106ASS	NA
cluster220	NSP_8310	UHCC0039_02182	A2T98_10765	bactNOG.ENOG4106QKF	NA
cluster221	NSP_3680	UHCC0039_01028	A2T98_08600	bactNOG.ENOG4108IQE	Amp-dependent synthetase and ligase
cluster222	NSP_6890	UHCC0039_00422	A2T98_06760	bactNOG.ENOG4106RVK	PilT protein domain protein
cluster223	NSP_34190	UHCC0039_03530	A2T98_07200	bactNOG.ENOG4108NYT	NA
cluster224	NSP_39510	UHCC0039_03927	A2T98_04935	bactNOG.ENOG4105P3U	NDH-1 shuttles electrons from NADH, via FMN and iron- sulfur (Fe-S) centers, to quinones in the respiratory chain. The immediate electron acceptor for the enzyme in this species is believed to be ubiquinone. Couples the redox reaction to proton translocation (for every two electrons transferred, four hydrogen ions are translocated across the cytoplasmic membrane), and thus conserves the redox ene…
cluster225	NSP_52630	UHCC0039_03295	A2T98_04050	bactNOG.ENOG4105BZY	Part of the ABC transporter complex PstSACB involved in phosphate import. Responsible for energy coupling to the transport system (By similarity)
cluster226	NSP_6560	UHCC0039_00389	A2T98_06415	bactNOG.ENOG4105EM4	Protein of unknown function (DUF1350)
cluster227	NSP_6340	UHCC0039_00369	A2T98_16190	bactNOG.ENOG4105C3J	Cysteine desulfurase
cluster228	NSP_2690	UHCC0039_03101	A2T98_15430	bactNOG.ENOG4108W4F	Protein of unknown function (DUF3386)
cluster229	NSP_18190	UHCC0039_01904	A2T98_06010	bactNOG.ENOG41082IK	Transcriptional regulator, arsr family
cluster230	NSP_46550	UHCC0039_02678	A2T98_07385	bactNOG.ENOG4105G60	Transcriptional regulator, TetR family
cluster231	NSP_27990	UHCC0039_04262	A2T98_19220	bactNOG.ENOG4105XJ2	NA
cluster232	NSP_13890	UHCC0039_01336	A2T98_16065	NA	NA
cluster233	NSP_8200	UHCC0039_02193	A2T98_10820	bactNOG.ENOG41082B1	30S ribosomal protein S16
cluster234	NSP_52160	UHCC0039_03338	A2T98_02955	bactNOG.ENOG4105BZT	Catalyzes the formation of 5-methyl-uridine at position 1939 (m5U1939) in 23S rRNA (By similarity)
cluster235	NSP_6970	UHCC0039_00427	A2T98_06280	bactNOG.ENOG4107WWR	Glucosamine galactosamine-6-phosphate isomerase
cluster236	NSP_30090	UHCC0039_02366	A2T98_01465	bactNOG.ENOG4106R94	Pfam:DUF820
cluster237	NSP_8360	UHCC0039_02178	A2T98_10745	bactNOG.ENOG4106SG8	NA
cluster238	NSP_20210	UHCC0039_00607	A2T98_10270	bactNOG.ENOG4105S4K	BON domain
cluster239	NSP_27470	UHCC0039_04296	A2T98_20670	bactNOG.ENOG4105KQ7	Fe-S cluster protein
cluster240	NSP_43830	UHCC0039_01575	A2T98_16720	bactNOG.ENOG4105EEE	One of the primary rRNA binding proteins, it binds directly near the 3'-end of the 23S rRNA, where it nucleates assembly of the 50S subunit (By similarity)
cluster241	NSP_38230	UHCC0039_02555	A2T98_13455	bactNOG.ENOG4105N3X	NA
cluster242	NSP_13480	UHCC0039_01298	A2T98_21660	bactNOG.ENOG4108PZE	WD-40 repeat
cluster243	NSP_53280	UHCC0039_04646	A2T98_09115	bactNOG.ENOG4105JNK	Glycosyl transferase (Group 1
cluster244	NSP_47260	UHCC0039_03483	A2T98_08840	bactNOG.ENOG4108Z1W	Catalyzes the reversible adenylation of nicotinate mononucleotide (NaMN) to nicotinic acid adenine dinucleotide (NaAD) (By similarity)
cluster245	NSP_6390	UHCC0039_00374	A2T98_16165	bactNOG.ENOG4108K5W	Histidine kinase
cluster246	NSP_13740	UHCC0039_01324	A2T98_03605	bactNOG.ENOG4105XBF	Methyltransferase, type 11
cluster247	NSP_53490	UHCC0039_04665	A2T98_18645	bactNOG.ENOG4107ZJZ	Domain of unknown function DUF20
cluster248	NSP_53260	UHCC0039_04644	A2T98_09125	bactNOG.ENOG4108UV6	Condenses 4-methyl-5-(beta-hydroxyethyl)thiazole monophosphate (THZ-P) and 2-methyl-4-amino-5-hydroxymethyl pyrimidine pyrophosphate (HMP-PP) to form thiamine monophosphate (TMP) (By similarity)
cluster249	NSP_3780	UHCC0039_01038	A2T98_08550	bactNOG.ENOG4107R09	zinc metalloprotease
cluster250	NSP_48300	UHCC0039_03390	A2T98_03120	bactNOG.ENOG4107J2U	NA
cluster251	NSP_30960	UHCC0039_02425	A2T98_01765	bactNOG.ENOG4107VCN	Exonuclease SbcC
cluster252	NSP_27700	UHCC0039_02973	A2T98_15625	bactNOG.ENOG41083CN	Prevents the cell division inhibition by proteins MinC and MinD at internal division sites while permitting inhibition at polar sites. This ensures cell division at the proper site by restricting the formation of a division septum at the midpoint of the long axis of the cell (By similarity)
cluster253	NSP_19020	UHCC0039_00708	A2T98_09525	bactNOG.ENOG4108TGF	aig2 family
cluster254	NSP_46010	UHCC0039_02725	A2T98_22015	bactNOG.ENOG41064RE	CAB ELIP HLIP superfamily
cluster255	NSP_48290	UHCC0039_03391	A2T98_03125	bactNOG.ENOG410627K	ATPase (AAA
cluster256	NSP_15330	UHCC0039_01865	A2T98_07975	bactNOG.ENOG4107QU4	malate dehydrogenase (Oxaloacetate-decarboxylating)
cluster257	NSP_48160	UHCC0039_03401	A2T98_13870	bactNOG.ENOG4105C71	hydrolase family 65, central catalytic
cluster258	NSP_29800	UHCC0039_02338	A2T98_01345	bactNOG.ENOG4105F04	LysR family Transcriptional regulator
cluster259	NSP_4250	UHCC0039_00166	A2T98_18900	bactNOG.ENOG4108K6D	NA
cluster260	NSP_41990	UHCC0039_03983	A2T98_17165	bactNOG.ENOG41070FW	NA
cluster261	NSP_1580	UHCC0039_00137	A2T98_03940	bactNOG.ENOG4108SEZ	methyltransferase
cluster262	NSP_50440	UHCC0039_03797	A2T98_14735	bactNOG.ENOG4105D8W	glucose-6-phosphate 1-dehydrogenase
cluster263	NSP_38220	UHCC0039_02556	A2T98_13450	bactNOG.ENOG4105CVP	deoxyribo-dipyrimidine photolyase
cluster264	NSP_36070	UHCC0039_00875	A2T98_08955	bactNOG.ENOG4107EPK	O-methyltransferase, family 2
cluster265	NSP_8540	UHCC0039_02162	A2T98_05755	bactNOG.ENOG4105CPQ	Dehydrogenase
cluster266	NSP_41310	UHCC0039_04040	A2T98_14440	NA	NA
cluster267	NSP_26350	UHCC0039_00558	A2T98_11965	bactNOG.ENOG4105F59	Methylates ribosomal protein L11 (By similarity)
cluster268	NSP_14610	UHCC0039_01812	A2T98_02685	bactNOG.ENOG4107VCW	efflux transporter, rnd family, mfp subunit
cluster269	NSP_33380	UHCC0039_03623	A2T98_09445	bactNOG.ENOG4108KBA	Acts as a chaperone (By similarity)
cluster270	NSP_51800	UHCC0039_03751	A2T98_03210	bactNOG.ENOG4105D1D	Component of the cytochrome b6-f complex, which mediates electron transfer between photosystem II (PSII) and photosystem I (PSI), cyclic electron flow around PSI, and state transitions (By similarity)
cluster271	NSP_19490	UHCC0039_00668	A2T98_00480	bactNOG.ENOG4105TQG	cytochrome C, class I
cluster272	NSP_27650	UHCC0039_02970	A2T98_15610	bactNOG.ENOG410633N	NA
cluster273	NSP_39520	UHCC0039_03926	A2T98_04930	bactNOG.ENOG4108IZQ	NDH-1 shuttles electrons from NADH, via FMN and iron- sulfur (Fe-S) centers, to quinones in the respiratory chain. The immediate electron acceptor for the enzyme in this species is believed to be ubiquinone. Couples the redox reaction to proton translocation (for every two electrons transferred, four hydrogen ions are translocated across the cytoplasmic membrane), and thus conserves the redox ene…
cluster274	NSP_1240	UHCC0039_00106	A2T98_15150	bactNOG.ENOG4105BZM	domain protein
cluster275	NSP_14540	UHCC0039_01805	A2T98_02715	bactNOG.ENOG4108KUH	Rieske 2Fe-2S domain protein
cluster276	NSP_31120	UHCC0039_02440	A2T98_01835	bactNOG.ENOG4105J11	NA
cluster277	NSP_10830	UHCC0039_02003	A2T98_08700	bactNOG.ENOG4108UTW	Plays a role in the regulation of phosphate uptake
cluster278	NSP_15720	UHCC0039_00807	A2T98_00700	bactNOG.ENOG4105M8Q	YHS domain protein
cluster279	NSP_4950	UHCC0039_00234	A2T98_10140	bactNOG.ENOG41060WD	NA
cluster280	NSP_27790	UHCC0039_02981	A2T98_15660	bactNOG.ENOG4106BAG	NA
cluster281	NSP_22300	UHCC0039_04384	A2T98_14460	bactNOG.ENOG410610T	NA
cluster282	NSP_15240	UHCC0039_01861	A2T98_11885	bactNOG.ENOG4105YGD	Enzyme of the cupin superfamily
cluster283	NSP_52760	UHCC0039_03284	A2T98_01845	bactNOG.ENOG4107IM4	N-6 DNA Methylase
cluster284	NSP_25810	UHCC0039_02774	A2T98_07255	bactNOG.ENOG41061SS	CAB ELIP HLIP superfamily protein
cluster285	NSP_38960	UHCC0039_03072	A2T98_11265	bactNOG.ENOG41063EC	NA
cluster286	NSP_10	UHCC0039_00001	A2T98_21440	bactNOG.ENOG4105CI4	it binds specifically double-stranded DNA at a 9 bp consensus (dnaA box) 5'-TTATC CA A CA A-3'. DnaA binds to ATP and to acidic phospholipids (By similarity)
cluster287	NSP_12770	UHCC0039_01230	A2T98_08885	bactNOG.ENOG4105ERH	Fumarylacetoacetate hydrolase
cluster288	NSP_10630	UHCC0039_02020	A2T98_11795	bactNOG.ENOG4107TRC	Peptidase S16, lon domain protein
cluster289	NSP_17360	UHCC0039_01382	A2T98_00010	bactNOG.ENOG4105CCQ	Cleaves peptides in various proteins in a process that requires ATP hydrolysis. Has a chymotrypsin-like activity. Plays a major role in the degradation of misfolded proteins (By similarity)
cluster290	NSP_4280	UHCC0039_00168	A2T98_18910	bactNOG.ENOG4105M3Z	response regulator
cluster291	NSP_48350	UHCC0039_03386	A2T98_03105	bactNOG.ENOG4105EHV	domain protein
cluster292	NSP_40680	UHCC0039_04109	A2T98_18180	bactNOG.ENOG4105C3J	Cysteine desulfurase
cluster293	NSP_45410	UHCC0039_01717	A2T98_20845	bactNOG.ENOG4108R4T	Two component transcriptional regulator, winged helix family
cluster294	NSP_20800	UHCC0039_02754	A2T98_17875	bactNOG.ENOG4105CEP	NADH dehydrogenase
cluster295	NSP_10110	UHCC0039_02064	A2T98_15765	bactNOG.ENOG4106Y0S	Protein of unknown function (DUF3493)
cluster296	NSP_2900	UHCC0039_03081	A2T98_15535	bactNOG.ENOG4105C9R	An essential GTPase which binds GTP, GDP and possibly (p)ppGpp with moderate affinity, with high nucleotide exchange rates and a fairly low GTP hydrolysis rate (By similarity). It may play a role in control of the cell cycle, stress response, ribosome biogenesis and in those bacteria that undergo differentiation, in morphogenesis control
cluster297	NSP_23600	UHCC0039_04477	A2T98_22075	bactNOG.ENOG4107SM5	Catalyzes the reversible phosphorylation of S-methyl-5'- thioadenosine (MTA) to adenine and 5-methylthioribose-1-phosphate. Involved in the breakdown of MTA, a major by-product of polyamine biosynthesis. Responsible for the first step in the methionine salvage pathway after MTA has been generated from S- adenosylmethionine. Has broad substrate specificity with 6- aminopurine nucleosides as prefer…
cluster298	NSP_44570	UHCC0039_01643	A2T98_09880	bactNOG.ENOG4105U3A	NA
cluster299	NSP_37910	UHCC0039_02578	A2T98_15245	bactNOG.ENOG4105C5J	5-oxoprolinase (ATP-hydrolyzing)
cluster300	NSP_2490	UHCC0039_03120	A2T98_12205	bactNOG.ENOG4105C62	Involved in mRNA degradation. Hydrolyzes single-stranded polyribonucleotides processively in the 3'- to 5'-direction (By similarity)
cluster301	NSP_1610	UHCC0039_00139	A2T98_03930	bactNOG.ENOG4108TIH	had-superfamily hydrolase, subfamily ia, variant
cluster302	NSP_37520	UHCC0039_02613	A2T98_10385	bactNOG.ENOG4105ZJC	NA
cluster303	NSP_31470	UHCC0039_01442	A2T98_04305	bactNOG.ENOG4108MV2	Involved in light-induced Na( )-dependent proton extrusion. Also seems to be involved in CO(2) transport (By similarity)
cluster304	NSP_4380	UHCC0039_00177	A2T98_18955	bactNOG.ENOG4108Q71	Component of the F(0) channel, it forms part of the peripheral stalk, linking F(1) to F(0) (By similarity)
cluster305	NSP_970	UHCC0039_00082	A2T98_12930	bactNOG.ENOG4105BZ9	Cytochrome C oxidase, subunit I
cluster306	NSP_21900	UHCC0039_04353	A2T98_18340	bactNOG.ENOG4107TAP	Protein of unknown function DUF58
cluster307	NSP_19050	UHCC0039_00706	A2T98_09515	bactNOG.ENOG4107VUJ	Glycosyl hydrolase like GH101
cluster308	NSP_39680	UHCC0039_03913	A2T98_04850	bactNOG.ENOG4106BNG	Inherit from COG: (Lipo)protein
cluster309	NSP_26790	UHCC0039_00518	A2T98_09435	bactNOG.ENOG4107UZT	Luciferase-like monooxygenase
cluster310	NSP_20520	UHCC0039_02258	A2T98_21075	bactNOG.ENOG4107C9K	NA
cluster311	NSP_14690	UHCC0039_01819	A2T98_02650	bactNOG.ENOG4105YGE	NA
cluster312	NSP_33020	UHCC0039_03657	A2T98_17625	bactNOG.ENOG4105E5K	Alpha-amylase
cluster313	NSP_48510	UHCC0039_03375	A2T98_02780	bactNOG.ENOG4105CHN	ATP-dependent specificity component of the Clp protease. It directs the protease to specific substrates. Can perform chaperone functions in the absence of ClpP (By similarity)
cluster314	NSP_25270	UHCC0039_02824	A2T98_07870	bactNOG.ENOG41066KB	NA
cluster315	NSP_47520	UHCC0039_03457	A2T98_01980	bactNOG.ENOG4105UH3	NA
cluster316	NSP_50	UHCC0039_00004	A2T98_21460	bactNOG.ENOG4105H8F	Uncharacterized conserved protein (DUF2358)
cluster317	NSP_44390	UHCC0039_01625	A2T98_22240	bactNOG.ENOG41081YA	Ferric uptake
cluster318	NSP_18250	UHCC0039_01910	A2T98_06045	bactNOG.ENOG4107TB4	amino acid AbC transporter
cluster319	NSP_11460	UHCC0039_01112	A2T98_12030	bactNOG.ENOG4105DHJ	ABC, transporter
cluster320	NSP_29060	UHCC0039_02273	A2T98_21850	bactNOG.ENOG4106Q23	smc domain-containing protein
cluster321	NSP_3300	UHCC0039_00993	A2T98_16410	bactNOG.ENOG4105E7G	of the drug metabolite transporter
cluster322	NSP_22920	UHCC0039_04430	A2T98_05575	bactNOG.ENOG4105CSF	NADPH-dependent glycerol-3-phosphate dehydrogenase
cluster323	NSP_17610	UHCC0039_01360	A2T98_04505	bactNOG.ENOG4105WVZ	Sigma factors are initiation factors that promote the attachment of RNA polymerase to specific initiation sites and are then released (By similarity)
cluster324	NSP_26510	UHCC0039_00545	A2T98_05885	bactNOG.ENOG41062WV	short-chain dehydrogenase reductase
cluster325	NSP_26800	UHCC0039_00517	A2T98_09430	bactNOG.ENOG4108N9E	Inherit from COG: Efflux transporter rnd family, mfp subunit
cluster326	NSP_13690	UHCC0039_01319	A2T98_21745	bactNOG.ENOG4107VEH	membrane fusion protein DevB
cluster327	NSP_52080	UHCC0039_03346	A2T98_02920	bactNOG.ENOG41081PV	Ferredoxin
cluster328	NSP_14450	UHCC0039_01799	A2T98_12960	bactNOG.ENOG410607M	Carrier of the growing fatty acid chain in fatty acid biosynthesis (By similarity)
cluster329	NSP_630	UHCC0039_00052	A2T98_13785	bactNOG.ENOG410653R	NA
cluster330	NSP_1020	UHCC0039_00086	A2T98_12950	bactNOG.ENOG4107XCI	FAD binding domain
cluster331	NSP_19030	UHCC0039_00707	A2T98_09520	bactNOG.ENOG41065DV	NA
cluster332	NSP_42260	UHCC0039_04523	A2T98_10955	bactNOG.ENOG4105D10	5-enolpyruvylshikimate-3-phosphate phospholyase
cluster333	NSP_8470	UHCC0039_02168	A2T98_14765	bactNOG.ENOG4107SBA	peptidase S8 and S53, subtilisin, kexin, sedolisin
cluster334	NSP_42650	UHCC0039_04559	A2T98_21510	bactNOG.ENOG41061HR	Inherit from COG: Toxic component of a toxin-antitoxin (TA) module. A
cluster335	NSP_25220	UHCC0039_02829	A2T98_13535	bactNOG.ENOG4106D3J	NA
cluster336	NSP_22850	UHCC0039_04423	A2T98_08240	bactNOG.ENOG4107RQ8	zeta-carotene desaturase
cluster337	NSP_36770	UHCC0039_03711	A2T98_00200	bactNOG.ENOG4105ESX	Acetamidase formamidase
cluster338	NSP_26040	UHCC0039_00584	A2T98_00380	bactNOG.ENOG4105PRK	NA
cluster339	NSP_25500	UHCC0039_02803	A2T98_06630	bactNOG.ENOG4105C37	(CBS) domain
cluster340	NSP_39070	UHCC0039_03969	A2T98_17090	bactNOG.ENOG4107YG1	cyclase, family
cluster341	NSP_32690	UHCC0039_04276	A2T98_19280	bactNOG.ENOG4105MW2	ThiS family
cluster342	NSP_11510	UHCC0039_01116	A2T98_12055	bactNOG.ENOG4105ZJ6	PilT protein domain protein
cluster343	NSP_50330	UHCC0039_03806	A2T98_02425	bactNOG.ENOG4105DFV	peptidase m61
cluster344	NSP_33660	UHCC0039_03597	A2T98_03080	bactNOG.ENOG4107XXJ	peptidase S8 and S53, subtilisin, kexin, sedolisin
cluster345	NSP_29290	UHCC0039_02293	A2T98_21960	bactNOG.ENOG4108YEN	DUF218 domain
cluster346	NSP_17130	UHCC0039_01401	A2T98_12985	bactNOG.ENOG4108QXN	KAP family P-loop domain
cluster347	NSP_29630	UHCC0039_02325	A2T98_01285	bactNOG.ENOG4106QNP	Nad-dependent epimerase dehydratase
cluster348	NSP_35970	UHCC0039_00865	A2T98_08905	bactNOG.ENOG4108ZGG	NA
cluster349	NSP_47900	UHCC0039_03420	A2T98_12575	bactNOG.ENOG4105CD2	stage iii sporulation protein aa
cluster350	NSP_7950	UHCC0039_02216	A2T98_18350	bactNOG.ENOG4108N4I	GUN4 domain protein
cluster351	NSP_30650	UHCC0039_02398	A2T98_01630	bactNOG.ENOG4108ZZB	Inherit from NOG: serine threonine phosphoprotein phosphatase
cluster352	NSP_34680	UHCC0039_02465	A2T98_06835	bactNOG.ENOG4105T87	Serine Threonine protein kinase
cluster353	NSP_24170	UHCC0039_02921	A2T98_08110	bactNOG.ENOG4105VH4	F(1)F(0) ATP synthase produces ATP from ADP in the presence of a proton or sodium gradient. F-type ATPases consist of two structural domains, F(1) containing the extramembraneous catalytic core and F(0) containing the membrane proton channel, linked together by a central stalk and a peripheral stalk. During catalysis, ATP synthesis in the catalytic domain of F(1) is coupled via a rotary mechanism…
cluster354	NSP_45760	UHCC0039_01749	A2T98_16815	bactNOG.ENOG41084A0	50s ribosomal protein L35
cluster355	NSP_53590	UHCC0039_04673	A2T98_04435	bactNOG.ENOG4105SBE	NA
cluster356	NSP_47170	UHCC0039_03493	A2T98_04250	bactNOG.ENOG4107QP0	Catalyzes the attachment of proline to tRNA(Pro) in a two-step reaction proline is first activated by ATP to form Pro- AMP and then transferred to the acceptor end of tRNA(Pro). As ProRS can inadvertently accommodate and process non-cognate amino acids such as alanine and cysteine, to avoid such errors it has two additional distinct editing activities against alanine. One activity is designated a…
cluster357	NSP_24220	UHCC0039_02917	A2T98_08130	bactNOG.ENOG4105CDG	Produces ATP from ADP in the presence of a proton gradient across the membrane. The alpha chain is a regulatory subunit (By similarity)
cluster358	NSP_1190	UHCC0039_00101	A2T98_15170	bactNOG.ENOG4108IXY	short-chain dehydrogenase reductase
cluster359	NSP_5790	UHCC0039_00321	A2T98_13280	bactNOG.ENOG4107R0V	Pyruvate dehydrogenase
cluster360	NSP_28720	UHCC0039_04201	A2T98_17990	bactNOG.ENOG4105KHC	sulfurtransferase
cluster361	NSP_52930	UHCC0039_03267	A2T98_14920	bactNOG.ENOG4108S5W	Seems to be required for the assembly of the photosystem I complex (By similarity)
cluster362	NSP_49200	UHCC0039_00927	A2T98_21250	bactNOG.ENOG4105II7	pyrroline-5-carboxylate reductase
cluster363	NSP_27980	UHCC0039_04263	A2T98_19225	bactNOG.ENOG4107RE5	NAD-binding protein involved in the addition of a carboxymethylaminomethyl (cmnm) group at the wobble position (U34) of certain tRNAs, forming tRNA-cmnm(5)s(2)U34 (By similarity)
cluster364	NSP_41370	UHCC0039_04036	A2T98_18385	bactNOG.ENOG4106MC8	Cysteine dioxygenase type I
cluster365	NSP_17390	UHCC0039_01380	A2T98_02125	bactNOG.ENOG4106XG6	von Willebrand factor, type A
cluster366	NSP_42740	UHCC0039_04567	A2T98_21115	bactNOG.ENOG41081C4	Toxic component of a toxin-antitoxin (TA) module (By similarity)
cluster367	NSP_46110	UHCC0039_02717	A2T98_07585	bactNOG.ENOG4108M2X	faD-dependent pyridine nucleotide-disulfide oxidoreductase
cluster368	NSP_19240	UHCC0039_00689	A2T98_16905	bactNOG.ENOG4105XKW	domain protein
cluster369	NSP_28290	UHCC0039_04240	A2T98_21775	bactNOG.ENOG4108790	Acts as a processive, ATP-dependent zinc metallopeptidase for both cytoplasmic and membrane proteins. Plays a role in the quality control of integral membrane proteins (By similarity)
cluster370	NSP_11400	UHCC0039_01105	A2T98_13680	bactNOG.ENOG4106H8F	NA
cluster371	NSP_15550	UHCC0039_00821	A2T98_14560	bactNOG.ENOG4105MUF	Ferredoxin
cluster372	NSP_44710	UHCC0039_01655	A2T98_05495	bactNOG.ENOG4105DRE	desaturase
cluster373	NSP_9500	UHCC0039_02115	A2T98_15320	bactNOG.ENOG4107ZH9	Catalyzes the phosphorylation of pantothenate (Pan), the first step in CoA biosynthesis (By similarity)
cluster374	NSP_1940	UHCC0039_03165	A2T98_17205	bactNOG.ENOG4107T7D	Aldo Keto reductase
cluster375	NSP_37850	UHCC0039_02585	A2T98_17405	bactNOG.ENOG4106P8K	NA
cluster376	NSP_47630	UHCC0039_03447	A2T98_02030	bactNOG.ENOG4108UK1	Also displays a weak uracil phosphoribosyltransferase activity which is not physiologically significant (By similarity)
cluster377	NSP_42300	UHCC0039_04526	A2T98_10940	bactNOG.ENOG4107QWQ	peptidase
cluster378	NSP_21820	UHCC0039_04346	A2T98_16425	bactNOG.ENOG4105ZTI	Carotenoid oxygenase
cluster379	NSP_7800	UHCC0039_02230	A2T98_09985	bactNOG.ENOG4108D5I	ppic-type peptidyL-prolyl cis-trans isomerase
cluster380	NSP_4810	UHCC0039_00219	A2T98_10000	bactNOG.ENOG4105DFK	Polyphosphate glucokinase
cluster381	NSP_23490	UHCC0039_02647	A2T98_10510	bactNOG.ENOG4105MS2	ribosomal subunit Interface protein
cluster382	NSP_50360	UHCC0039_03803	A2T98_02435	bactNOG.ENOG4106KNM	Histidine kinase
cluster383	NSP_36220	UHCC0039_03032	A2T98_14135	bactNOG.ENOG4105D18	nicotinate-nucleotide pyrophosphorylase
cluster384	NSP_9420	UHCC0039_02122	A2T98_15355	bactNOG.ENOG4108YY1	This protein is located at the 30S-50S ribosomal subunit interface and may play a role in the structure and function of the aminoacyl-tRNA binding site (By similarity)
cluster385	NSP_19060	UHCC0039_00705	A2T98_16960	bactNOG.ENOG4105EYE	Peptidase M50
cluster386	NSP_200	UHCC0039_00017	A2T98_01000	bactNOG.ENOG4105KGJ	NA
cluster387	NSP_43690	UHCC0039_01561	A2T98_16650	bactNOG.ENOG4108R5J	This protein binds to the 23S rRNA, and is important in its secondary structure. It is located near the subunit interface in the base of the L7 L12 stalk, and near the tRNA binding site of the peptidyltransferase center (By similarity)
cluster388	NSP_18120	UHCC0039_01899	A2T98_05985	bactNOG.ENOG4108P91	Phospholipid glycerol acyltransferase
cluster389	NSP_13460	UHCC0039_01296	A2T98_21650	bactNOG.ENOG41065U7	SnoaL-like polyketide cyclase
cluster390	NSP_40140	UHCC0039_03875	A2T98_02160	bactNOG.ENOG4107WJM	-acetyltransferase
cluster391	NSP_52200	UHCC0039_03334	A2T98_11985	bactNOG.ENOG4105CBA	glutamine phosphoribosylpyrophosphate amidotransferase
cluster392	NSP_5060	UHCC0039_00244	A2T98_10190	bactNOG.ENOG4105PWM	MAPEG family
cluster393	NSP_44880	UHCC0039_01669	A2T98_05425	bactNOG.ENOG4108ZF3	Phosphatase
cluster394	NSP_45940	UHCC0039_02738	A2T98_22070	bactNOG.ENOG4105NDA	Rhomboid family
cluster395	NSP_15890	UHCC0039_00793	A2T98_00755	bactNOG.ENOG4105QYV	Membrane
cluster396	NSP_53520	UHCC0039_04667	A2T98_18635	bactNOG.ENOG4108KGH	TRANSCRIPTIONal
cluster397	NSP_49050	UHCC0039_00913	A2T98_21315	bactNOG.ENOG4107GQD	Pfam:DUF820
cluster398	NSP_590	UHCC0039_00049	A2T98_14310	bactNOG.ENOG4108GAR	NA
cluster399	NSP_43300	UHCC0039_04616	A2T98_09270	bactNOG.ENOG4105CND	Glycosyl transferase, family 2
cluster400	NSP_39150	UHCC0039_03963	A2T98_17065	bactNOG.ENOG4107YA0	Scp-like extracellular
cluster401	NSP_41800	UHCC0039_04002	A2T98_18110	bactNOG.ENOG41081AP	Allows the formation of correctly charged Asn-tRNA(Asn) or Gln-tRNA(Gln) through the transamidation of misacylated Asp- tRNA(Asn) or Glu-tRNA(Gln) in organisms which lack either or both of asparaginyl-tRNA or glutaminyl-tRNA synthetases. The reaction takes place in the presence of glutamine and ATP through an activated phospho-Asp-tRNA(Asn) or phospho-Glu-tRNA(Gln) (By similarity)
cluster402	NSP_6600	UHCC0039_00393	A2T98_06395	NA	NA
cluster403	NSP_25480	UHCC0039_02804	A2T98_07795	bactNOG.ENOG4105FD2	Catalyzes the ATP-dependent conversion of 7-carboxy-7- deazaguanine (CDG) to 7-cyano-7-deazaguanine (preQ(0)) (By similarity)
cluster404	NSP_47380	UHCC0039_03473	A2T98_01940	bactNOG.ENOG4106AIW	eight transmembrane protein EpsH
cluster405	NSP_47710	UHCC0039_03439	A2T98_02055	bactNOG.ENOG4108I5D	sulfate abc transporter
cluster406	NSP_10380	UHCC0039_02039	A2T98_15895	bactNOG.ENOG4106F64	Inherit from COG: Periplasmic Protein
cluster407	NSP_47250	UHCC0039_03484	A2T98_08835	bactNOG.ENOG4105C17	glyceraldehyde-3-phosphate dehydrogenase
cluster408	NSP_26630	UHCC0039_00534	A2T98_05830	bactNOG.ENOG410848W	30S ribosomal protein S21
cluster409	NSP_47320	UHCC0039_03478	A2T98_01915	bactNOG.ENOG4108NJJ	Two component transcriptional regulator, luxr family
cluster410	NSP_14720	UHCC0039_01822	A2T98_02635	bactNOG.ENOG41066CX	NA
cluster411	NSP_46480	UHCC0039_02685	A2T98_07425	bactNOG.ENOG41070EG	Hydrolyzes cAMP to 5'-AMP. Plays an important regulatory role in modulating the intracellular concentration of cAMP, thereby influencing cAMP-dependent processes (By similarity)
cluster412	NSP_39600	UHCC0039_03921	A2T98_04905	bactNOG.ENOG4105CJ4	Catalyzes the interconversion of L-alanine and D- alanine. May also act on other amino acids (By similarity)
cluster413	NSP_20530	UHCC0039_02259	A2T98_21080	bactNOG.ENOG41072AW	NA
cluster414	NSP_38340	UHCC0039_02541	A2T98_13500	bactNOG.ENOG4105I6D	NA
cluster415	NSP_26830	UHCC0039_00514	A2T98_09415	bactNOG.ENOG41060RN	Fatty Acid Hydroxylase
cluster416	NSP_21400	UHCC0039_04136	A2T98_03695	bactNOG.ENOG4107EEK	Catalyzes the decarboxylative condensation of pimeloyl- acyl-carrier protein and L-alanine to produce 8-amino-7- oxononanoate (AON), acyl-carrier protein , and carbon dioxide (By similarity)
cluster417	NSP_29920	UHCC0039_02350	A2T98_01385	bactNOG.ENOG41063US	NA
cluster418	NSP_17470	UHCC0039_01373	A2T98_08265	bactNOG.ENOG4107QN6	Domain of unknown function DUF87
cluster419	NSP_37900	UHCC0039_02580	A2T98_15230	bactNOG.ENOG4105CV1	Transketolase (EC 2.2.1.1)
cluster420	NSP_29520	UHCC0039_02314	A2T98_11195	bactNOG.ENOG4108K7V	UPF0284 protein
cluster421	NSP_46330	UHCC0039_02698	A2T98_07495	bactNOG.ENOG4105JK1	synthase
cluster422	NSP_2500	UHCC0039_03119	A2T98_12200	bactNOG.ENOG4108ZG8	Gcn5-related n-acetyltransferase
cluster423	NSP_32710	UHCC0039_04274	A2T98_19270	bactNOG.ENOG4105ZJV	Uncharacterized conserved protein (DUF2267)
cluster424	NSP_34800	UHCC0039_02477	A2T98_06790	bactNOG.ENOG4105E0U	tyrosine-specific transport protein
cluster425	NSP_40430	UHCC0039_04131	A2T98_06525	bactNOG.ENOG4109008	Pfam:DUF820
cluster426	NSP_39650	UHCC0039_03916	A2T98_04880	bactNOG.ENOG4107WRD	methyl-accepting chemotaxis
cluster427	NSP_5960	UHCC0039_00336	A2T98_05095	bactNOG.ENOG4108YE4	NA
cluster428	NSP_23050	UHCC0039_04439	A2T98_05620	bactNOG.ENOG4105VGN	Protein of unknown function (DUF1499)
cluster429	NSP_2510	UHCC0039_03118	A2T98_00930	bactNOG.ENOG4105C0D	helicase
cluster430	NSP_33470	UHCC0039_03614	A2T98_09485	bactNOG.ENOG4105DCT	glycerol dehydrogenase
cluster431	NSP_45490	UHCC0039_01723	A2T98_08510	bactNOG.ENOG4106AHI	3-5 exonuclease
cluster432	NSP_10780	UHCC0039_02006	A2T98_08715	bactNOG.ENOG4105M3C	NA
cluster433	NSP_43150	UHCC0039_04601	A2T98_20735	bactNOG.ENOG4108PWE	Alpha beta hydrolase
cluster434	NSP_50740	UHCC0039_03769	A2T98_06600	bactNOG.ENOG4107R32	Methylenetetrahydrofolate reductase
cluster435	NSP_9740	UHCC0039_02096	A2T98_07720	bactNOG.ENOG4105FE9	pseudouridine synthase
cluster436	NSP_21190	UHCC0039_04156	A2T98_03755	bactNOG.ENOG4105ED0	Phosphorolytic exoribonuclease that removes nucleotide residues following the -CCA terminus of tRNA and adds nucleotides to the ends of RNA molecules by using nucleoside diphosphates as substrates (By similarity)
cluster437	NSP_39190	UHCC0039_03959	A2T98_17045	bactNOG.ENOG4105C2N	RNA methyltransferase TrmH family group 3
cluster438	NSP_52300	UHCC0039_03325	A2T98_04595	NA	NA
cluster439	NSP_8510	UHCC0039_02164	A2T98_11240	bactNOG.ENOG4105DRF	Glycosyl transferase (Group 1
cluster440	NSP_50280	UHCC0039_03811	A2T98_02400	bactNOG.ENOG4105KVS	carbon dioxide concentrating mechanism protein
cluster441	NSP_41950	UHCC0039_03987	A2T98_03300	bactNOG.ENOG4108WGK	domain protein
cluster442	NSP_12900	UHCC0039_01240	A2T98_09070	NA	NA
cluster443	NSP_25880	UHCC0039_02767	A2T98_07290	bactNOG.ENOG4105DDQ	anthranilate synthase
cluster444	NSP_53620	UHCC0039_04676	A2T98_04450	bactNOG.ENOG4105QN2	NA
cluster445	NSP_7310	UHCC0039_00459	A2T98_11740	bactNOG.ENOG4106INZ	Photosystem I reaction center subunit
cluster446	NSP_53570	UHCC0039_04671	A2T98_04420	bactNOG.ENOG4107QPI	nitrilase cyanide hydratase and apolipoprotein n-acyltransferase
cluster447	NSP_27580	UHCC0039_02964	A2T98_15590	bactNOG.ENOG4108HMJ	WD domain, G-beta repeat
cluster448	NSP_38970	UHCC0039_03980	A2T98_17150	bactNOG.ENOG4105C3E	May play a key role in the regulation of the intracellular concentration of adenosylhomocysteine (By similarity)
cluster449	NSP_42730	UHCC0039_04566	A2T98_21120	bactNOG.ENOG4105U5M	SpoVT_AbrB
cluster450	NSP_20150	UHCC0039_00612	A2T98_10595	NA	NA
cluster451	NSP_24500	UHCC0039_02894	A2T98_20170	bactNOG.ENOG4108JQU	phytoene desaturase (EC
cluster452	NSP_39060	UHCC0039_03970	A2T98_17095	bactNOG.ENOG4105KC0	Glyoxalase Bleomycin resistance protein (Dioxygenase
cluster453	NSP_12530	UHCC0039_01213	A2T98_19415	bactNOG.ENOG410780N	heterocyst differentiation related protein
cluster454	NSP_51000	UHCC0039_03254	A2T98_17520	bactNOG.ENOG410801B	Transfers a GMP moiety from GTP to Mo-molybdopterin (Mo- MPT) cofactor (Moco or molybdenum cofactor) to form Mo- molybdopterin guanine dinucleotide (Mo-MGD) cofactor (By similarity)
cluster455	NSP_29440	UHCC0039_02306	A2T98_11225	bactNOG.ENOG4108W8N	Pfam:DUF820
cluster456	NSP_21590	UHCC0039_04327	A2T98_08190	bactNOG.ENOG4105CHH	sulfate transporter
cluster457	NSP_7630	UHCC0039_02245	A2T98_21030	bactNOG.ENOG4107Z9D	Participates actively in the response to hyperosmotic and heat shock by preventing the aggregation of stress-denatured proteins, in association with DnaK and GrpE. It is the nucleotide exchange factor for DnaK and may function as a thermosensor. Unfolded proteins bind initially to DnaJ
cluster458	NSP_49530	UHCC0039_00956	A2T98_04205	bactNOG.ENOG4107TSK	Oxidoreductase domain protein
cluster459	NSP_14340	UHCC0039_01788	A2T98_19980	bactNOG.ENOG4105CDK	Essential cell division protein that forms a contractile ring structure (Z ring) at the future cell division site. The regulation of the ring assembly controls the timing and the location of cell division. One of the functions of the FtsZ ring is to recruit other cell division proteins to the septum to produce a new cell wall between the dividing cells. Binds GTP and shows GTPase activity (By sim…
cluster460	NSP_1570	UHCC0039_00136	A2T98_03945	bactNOG.ENOG4105CK6	Two component transcriptional regulator (Winged helix family
cluster461	NSP_7500	UHCC0039_00478	A2T98_17765	bactNOG.ENOG4105KP8	NA
cluster462	NSP_17830	UHCC0039_01877	A2T98_07930	bactNOG.ENOG41088YH	Methylates ribosomal protein L11 (By similarity)
cluster463	NSP_28330	UHCC0039_04236	A2T98_21795	bactNOG.ENOG4108BBA	Family of unknown function (DUF490)
cluster464	NSP_19560	UHCC0039_00662	A2T98_00545	bactNOG.ENOG41089X3	Inherit from COG: Divisome component that associates with the complex late in its assembly, after the Z-ring is formed, and is dependent on DivIC and PBP2B for its recruitment to the divisome. Together with EzrA, is a key component of the system that regulates PBP1 localization during cell cycle progression. Its main role could be the removal of PBP1 from the cell pole after pole maturation is co…
cluster465	NSP_3190	UHCC0039_00984	A2T98_16340	bactNOG.ENOG4108RWN	rrna methyltransferase
cluster466	NSP_43810	UHCC0039_01573	A2T98_16710	bactNOG.ENOG4105KZR	One of the early assembly proteins it binds 23S rRNA. One of the proteins that surrounds the polypeptide exit tunnel on the outside of the ribosome. Forms the main docking site for trigger factor binding to the ribosome (By similarity)
cluster467	NSP_24870	UHCC0039_n0272	A2T98_n0235	NA	NA
cluster468	NSP_11470	UHCC0039_01113	A2T98_12035	bactNOG.ENOG4108DJ8	Flavin containing amine oxidoreductase
cluster469	NSP_10070	UHCC0039_02069	A2T98_15740	bactNOG.ENOG4107EEM	One of the essential components for the initiation of protein synthesis. Protects formylmethionyl-tRNA from spontaneous hydrolysis and promotes its binding to the 30S ribosomal subunits. Also involved in the hydrolysis of GTP during the formation of the 70S ribosomal complex (By similarity)
cluster470	NSP_48940	UHCC0039_00902	A2T98_n0056	NA	NA
cluster471	NSP_12510	UHCC0039_01211	A2T98_19425	bactNOG.ENOG4105STU	Protein of unknown function (DUF3007)
cluster472	NSP_28970	UHCC0039_04179	A2T98_01085	bactNOG.ENOG4108MA1	haloacid dehalogenase domain protein hydrolase
cluster473	NSP_51510	UHCC0039_03209	A2T98_14980	bactNOG.ENOG4108RW0	Thiolesterase that catalyzes the hydrolysis of S-D- lactoyl-glutathione to form glutathione and D-lactic acid (By similarity)
cluster474	NSP_260	UHCC0039_00023	A2T98_01030	bactNOG.ENOG4107ZNX	Catalyzes the reversible adenylation of nicotinate mononucleotide (NaMN) to nicotinic acid adenine dinucleotide (NaAD) (By similarity)
cluster475	NSP_48500	UHCC0039_03376	A2T98_02775	bactNOG.ENOG4107T28	Alpha Beta Hydrolase Fold protein
cluster476	NSP_33540	UHCC0039_03609	A2T98_00320	bactNOG.ENOG4105D6J	arsenicaL-resistance protein
cluster477	NSP_15410	UHCC0039_00833	A2T98_14500	bactNOG.ENOG4107SGG	Gas vesicle protein GvpN
cluster478	NSP_43060	UHCC0039_04593	A2T98_20770	bactNOG.ENOG4105PT7	4Fe-4S ferredoxin, iron-sulfur binding
cluster479	NSP_36260	UHCC0039_03036	A2T98_14150	NA	NA
cluster480	NSP_12370	UHCC0039_01201	A2T98_n0221	NA	NA
cluster481	NSP_47920	UHCC0039_03418	A2T98_12565	bactNOG.ENOG4107UT8	MOSC domain protein beta barrel domain protein
cluster482	NSP_3800	UHCC0039_01039	A2T98_08540	bactNOG.ENOG4108T53	n-acetylmuramoyl-l-alanine amidase
cluster483	NSP_11860	UHCC0039_01151	A2T98_19720	bactNOG.ENOG4105EZ1	type I restriction enzyme
cluster484	NSP_49190	UHCC0039_00926	A2T98_21255	bactNOG.ENOG4107W7Q	ABC transporter
cluster485	NSP_5160	UHCC0039_00253	A2T98_10245	bactNOG.ENOG4108NIG	Pyridoxamine 5-phosphate oxidase-related
cluster486	NSP_47390	UHCC0039_03472	A2T98_01945	bactNOG.ENOG4105G9W	NA
cluster487	NSP_9250	UHCC0039_02140	A2T98_06480	bactNOG.ENOG4105F8V	Hydrolase, tatD family
cluster488	NSP_37740	UHCC0039_02594	A2T98_17430	bactNOG.ENOG410862D	Uncharacterized protein conserved in bacteria (DUF2191)
cluster489	NSP_50800	UHCC0039_03764	A2T98_06625	bactNOG.ENOG4105F23	Fibronectin-binding protein
cluster490	NSP_21720	UHCC0039_04336	A2T98_16460	bactNOG.ENOG4107ZNG	Prokaryotic cytochrome b561
cluster491	NSP_18650	UHCC0039_01947	A2T98_16765	bactNOG.ENOG41068YR	NA
cluster492	NSP_35990	UHCC0039_00867	A2T98_08915	bactNOG.ENOG410653A	stage II sporulation protein
cluster493	NSP_16420	UHCC0039_00746	A2T98_09675	bactNOG.ENOG4108T3M	NA
cluster494	NSP_50750	UHCC0039_03768	A2T98_06605	bactNOG.ENOG4105C8A	Increases the formation of ribosomal termination complexes and stimulates activities of RF-1 and RF-2. It binds guanine nucleotides and has strong preference for UGA stop codons. It may interact directly with the ribosome. The stimulation of RF- 1 and RF-2 is significantly reduced by GTP and GDP, but not by GMP (By similarity)
cluster495	NSP_7430	UHCC0039_00470	A2T98_17800	bactNOG.ENOG4108HWM	Protein tyrosine kinase
cluster496	NSP_34180	UHCC0039_03531	A2T98_05285	bactNOG.ENOG41087U1	Inherit from COG: hicB family
cluster497	NSP_35020	UHCC0039_03011	A2T98_10695	bactNOG.ENOG4105EGH	transcripton factor
cluster498	NSP_33000	UHCC0039_03658	A2T98_17630	bactNOG.ENOG4108P3U	HAD superfamily (Subfamily IA) hydrolase
cluster499	NSP_47510	UHCC0039_03458	A2T98_01975	NA	NA
cluster500	NSP_22860	UHCC0039_04424	A2T98_04570	bactNOG.ENOG4108K25	Histidine kinase
cluster501	NSP_18220	UHCC0039_01907	A2T98_06030	bactNOG.ENOG4106U5X	NA
cluster502	NSP_15910	UHCC0039_00791	A2T98_00765	bactNOG.ENOG4105D0T	Responsible for synthesis of pseudouridine from uracil- 55 in the psi GC loop of transfer RNAs (By similarity)
cluster503	NSP_14060	UHCC0039_01763	A2T98_19870	bactNOG.ENOG4108K55	Domain of unknown function (DUF697)
cluster504	NSP_12170	UHCC0039_01181	A2T98_19565	bactNOG.ENOG4105C53	Part of the ABC transporter complex PotABCD involved in spermidine putrescine import. Responsible for energy coupling to the transport system (By similarity)
cluster505	NSP_24680	UHCC0039_02878	A2T98_20310	bactNOG.ENOG41090UM	cobalamin (vitamin b12) biosynthesis cbix protein
cluster506	NSP_26100	UHCC0039_00579	A2T98_00405	bactNOG.ENOG4106KZE	Peptidase M50
cluster507	NSP_45910	UHCC0039_02741	A2T98_13950	bactNOG.ENOG4105QG6	NA
cluster508	NSP_2260	UHCC0039_03140	A2T98_11445	bactNOG.ENOG4105JQG	NA
cluster509	NSP_22810	UHCC0039_04713,UHCC0039_04420	*	bactNOG.ENOG4107DSA	NA
cluster510	NSP_11760	UHCC0039_01142	A2T98_19765	bactNOG.ENOG4105I11	anti-sigma regulatory factor serine threonine protein kinase
cluster511	NSP_10090	UHCC0039_02066	A2T98_15755	bactNOG.ENOG4106CG0	NA
cluster512	NSP_900	UHCC0039_00075	A2T98_12895	bactNOG.ENOG4108TJC	Bpu10I restriction endonuclease
cluster513	NSP_7590	UHCC0039_00487	A2T98_17715	bactNOG.ENOG4107RJJ	Transcriptional regulator
cluster514	NSP_46100	UHCC0039_02718	A2T98_07590	bactNOG.ENOG4105WWH	Hydrolase
cluster515	NSP_9120	UHCC0039_02152	A2T98_05725	bactNOG.ENOG4106X28	NA
cluster516	NSP_15140	UHCC0039_01854	A2T98_02480	bactNOG.ENOG4108Y04	NA
cluster517	NSP_43390	UHCC0039_04622	A2T98_09235	bactNOG.ENOG41084M5	Catalyzes the NADPH-dependent reduction of ketopantoate into pantoic acid (By similarity)
cluster518	NSP_46370	UHCC0039_02694	A2T98_07475	bactNOG.ENOG4108N81	ABC exporter membrane fusion protein, DevB family
cluster519	NSP_2230	UHCC0039_03143	A2T98_11430	bactNOG.ENOG4105CNC	(phospho)adenosine phosphosulfate reductase
cluster520	NSP_28540	UHCC0039_04217	A2T98_12660	bactNOG.ENOG4107Z8Z	Catalyzes the NADPH-dependent reduction of 7-cyano-7- deazaguanine (preQ0) to 7-aminomethyl-7-deazaguanine (preQ1) (By similarity)
cluster521	NSP_51620	UHCC0039_03198	A2T98_07995	bactNOG.ENOG41063A1	Protein of unknown function (DUF3086)
cluster522	NSP_25440	UHCC0039_02807	A2T98_07810	bactNOG.ENOG41071DX	NA
cluster523	NSP_49900	UHCC0039_n0359	A2T98_02280	bactNOG.ENOG41068EW	Transcriptional regulator AbrB family
cluster524	NSP_17890	UHCC0039_01883	A2T98_07900	bactNOG.ENOG4105WXN	Promotes RNA polymerase assembly. Latches the N- and C- terminal regions of the beta' subunit thereby facilitating its interaction with the beta and alpha subunits (By similarity)
cluster525	NSP_29360	UHCC0039_02300	A2T98_21995	bactNOG.ENOG4107XWJ	Multi-copper polyphenol oxidoreductase laccase
cluster526	NSP_43040	UHCC0039_04591	A2T98_08655	bactNOG.ENOG4108VGQ	heat shock protein dnaj domain protein
cluster527	NSP_38770	UHCC0039_02503	A2T98_06650	bactNOG.ENOG41081JZ	Predicted membrane protein (DUF2243)
cluster528	NSP_25320	UHCC0039_02820	A2T98_07850	bactNOG.ENOG4108SVV	Inherit from COG: transporter substrate-binding protein
cluster529	NSP_7300	UHCC0039_00458	A2T98_11735	bactNOG.ENOG4108ZGB	N-(5'-phosphoribosyl)anthranilate isomerase
cluster530	NSP_11330	UHCC0039_01098	A2T98_13655	bactNOG.ENOG4107MKH	Pfam:DUF901
cluster531	NSP_43220	UHCC0039_04607	A2T98_20705	bactNOG.ENOG4105CFB	Gamma-glutamyltranspeptidase (EC 2.3.2.2)
cluster532	NSP_16990	UHCC0039_01413	A2T98_02090	bactNOG.ENOG41061MW	Ycf66 family
cluster533	NSP_6500	UHCC0039_00384	A2T98_06440	bactNOG.ENOG4108RMU	ferritin dps family protein
cluster534	NSP_39360	UHCC0039_03944	A2T98_16970	bactNOG.ENOG4108MUF	NA
cluster535	NSP_18130	UHCC0039_01900	A2T98_05990	bactNOG.ENOG4108Z6B	deaminase
cluster536	NSP_4220	UHCC0039_00163	A2T98_18885	bactNOG.ENOG4108MYX	Protein of unknown function (DUF3352)
cluster537	NSP_35160	UHCC0039_03025	A2T98_17725	bactNOG.ENOG4105FD8	phosphonate metabolism protein PhnM
cluster538	NSP_1550	UHCC0039_00135	A2T98_03950	bactNOG.ENOG4107TF4	phosphate transporter
cluster539	NSP_51810	UHCC0039_03750	A2T98_03195	bactNOG.ENOG4105VQY	NA
cluster540	NSP_6700	UHCC0039_00402	A2T98_06330	bactNOG.ENOG4107DM8	NA
cluster541	NSP_16470	UHCC0039_00741	A2T98_09650	bactNOG.ENOG4105E8U	-transport system
cluster542	NSP_17790	UHCC0039_01873	A2T98_07940	bactNOG.ENOG4105EZZ	Protein of unknown function (DUF3370)
cluster543	NSP_11500	UHCC0039_01115	A2T98_12050	bactNOG.ENOG4107412	NA
cluster544	NSP_29760	UHCC0039_02336	A2T98_01335	bactNOG.ENOG4108Z2X	Catalyzes the pyruvoyl-dependent decarboxylation of aspartate to produce beta-alanine (By similarity)
cluster545	NSP_42090	UHCC0039_04506	A2T98_11050	bactNOG.ENOG4105CI8	Negative regulator of class I heat shock genes (grpE- dnaK-dnaJ and groELS operons). Prevents heat-shock induction of these operons (By similarity)
cluster546	NSP_30580	UHCC0039_02391	A2T98_01595	bactNOG.ENOG4108PBH	lipopolysaccharide biosynthesis
cluster547	NSP_33170	UHCC0039_03645	A2T98_13190	bactNOG.ENOG4105CBI	The glycine cleavage system catalyzes the degradation of glycine. The P protein binds the alpha-amino group of glycine through its pyridoxal phosphate cofactor
cluster548	NSP_9690	UHCC0039_02101	A2T98_07745	bactNOG.ENOG4108MF5	serine threonine protein kinase
cluster549	NSP_41750	UHCC0039_n0375	A2T98_n0201	bactNOG.ENOG41063C6	UPF0235 protein
cluster550	NSP_12040	UHCC0039_01169	A2T98_19625	bactNOG.ENOG410682Z	Lactamase_B
cluster551	NSP_46220	UHCC0039_02707	A2T98_07535	bactNOG.ENOG4105C53	Part of the ABC transporter complex PotABCD involved in spermidine putrescine import. Responsible for energy coupling to the transport system (By similarity)
cluster552	NSP_38800	UHCC0039_02500	A2T98_06660	bactNOG.ENOG4108N1Y	NA
cluster553	NSP_17840	UHCC0039_01878	A2T98_07925	bactNOG.ENOG4105DVC	DnaJ domain protein
cluster554	NSP_48250	UHCC0039_03393	A2T98_03140	bactNOG.ENOG4106PF1	Aminoglycoside phosphotransferase
cluster555	NSP_30710	UHCC0039_02404	A2T98_01655	bactNOG.ENOG4105C3H	Acts as a processive, ATP-dependent zinc metallopeptidase for both cytoplasmic and membrane proteins. Plays a role in the quality control of integral membrane proteins (By similarity)
cluster556	NSP_31180	UHCC0039_02446	A2T98_09775	bactNOG.ENOG4108RB5	Domain of unknown function (DUF3598)
cluster557	NSP_31210	UHCC0039_02449	A2T98_09790	bactNOG.ENOG4106599	NA
cluster558	NSP_25450	UHCC0039_02806	A2T98_07805	bactNOG.ENOG4106F74	NA
cluster559	NSP_44640	UHCC0039_01649	A2T98_05525	bactNOG.ENOG4105EB9	neutral invertase-like protein
cluster560	NSP_37260	UHCC0039_02641	A2T98_10485	bactNOG.ENOG4105BZ1	(ABC) transporter
cluster561	NSP_34610	UHCC0039_02459	A2T98_06860	bactNOG.ENOG410763H	Two component transcriptional regulator, luxr family
cluster562	NSP_47620	UHCC0039_03448	A2T98_02025	bactNOG.ENOG4105DH2	Converts cobyric acid to cobinamide by the addition of aminopropanol on the F carboxylic group (By similarity)
cluster563	NSP_50390	UHCC0039_03802	A2T98_02450	bactNOG.ENOG4105DJZ	UPF0182 protein
cluster564	NSP_24630	UHCC0039_02883	A2T98_20230	bactNOG.ENOG41064VS	NA
cluster565	NSP_13670	UHCC0039_01317	A2T98_n0251	NA	NA
cluster566	NSP_21910	UHCC0039_04354	A2T98_18335	bactNOG.ENOG4108PXT	Sensor hybrid histidine kinase
cluster567	NSP_52270	UHCC0039_03327	A2T98_12015	bactNOG.ENOG4108X4K	NA
cluster568	NSP_40	UHCC0039_00003	A2T98_21455	bactNOG.ENOG4105D0U	Arsenite-activated ATPase (ArsA)
cluster569	NSP_29480	UHCC0039_02311	A2T98_11210	bactNOG.ENOG41062D8	NA
cluster570	NSP_16220	UHCC0039_00762	A2T98_17320	bactNOG.ENOG41082D3	Serine threonine protein kinase with CHASE2 sensor
cluster571	NSP_31670	UHCC0039_01458	A2T98_16485	bactNOG.ENOG4105CXB	phosphoribosylaminoimidazole synthetase
cluster572	NSP_20390	UHCC0039_02247	A2T98_21035	bactNOG.ENOG4107QHF	type ii secretion system protein e
cluster573	NSP_21420	UHCC0039_04134	A2T98_03685	bactNOG.ENOG4108WB2	Phosphatase
cluster574	NSP_26850	UHCC0039_00512	A2T98_09405	bactNOG.ENOG4108QKG	Sucrase/ferredoxin-like
cluster575	NSP_21550	UHCC0039_04324	A2T98_08205	bactNOG.ENOG4106PJR	Monovalent cation H antiporter subunit D
cluster576	NSP_20810	UHCC0039_02753	A2T98_17870	bactNOG.ENOG4108NBS	Histidine kinase
cluster577	NSP_48190	UHCC0039_03398	A2T98_13810	bactNOG.ENOG4107T8R	1,4-dihydroxy-2-naphthoate octaprenyltransferase
cluster578	NSP_29640	UHCC0039_02326	A2T98_01290	bactNOG.ENOG4105CYF	SMP-30 gluconolaconase LRE domain protein
cluster579	NSP_33320	UHCC0039_03629	A2T98_12285	bactNOG.ENOG4105VGN	Protein of unknown function (DUF1499)
cluster580	NSP_49130	UHCC0039_00921	A2T98_21275	bactNOG.ENOG4105CHR	reductase
cluster581	NSP_510	UHCC0039_00044	A2T98_14330	bactNOG.ENOG4107XUJ	Cyclase dehydrase
cluster582	NSP_36990	UHCC0039_03046	A2T98_13780	bactNOG.ENOG4105EKE	dihydroorotase
cluster583	NSP_45270	UHCC0039_01704	A2T98_20890	bactNOG.ENOG4105P45	NA
cluster584	NSP_1960	UHCC0039_03163	A2T98_17195	bactNOG.ENOG4105CBM	Catalyzes the methylthiolation of an aspartic acid residue of ribosomal protein S12 (By similarity)
cluster585	NSP_41230	UHCC0039_04047	A2T98_14405	bactNOG.ENOG4107RSS	Hydrogenase accessory protein HypB
cluster586	NSP_40940	UHCC0039_04078	A2T98_04735	bactNOG.ENOG4105I6W	Ankyrin repeat
cluster587	NSP_27520	UHCC0039_04292	A2T98_20700	bactNOG.ENOG4105WGE	conserved membrane protein
cluster588	NSP_40200	UHCC0039_03871	A2T98_02185	bactNOG.ENOG410803Z	Translation factor SUA5
cluster589	NSP_45260	UHCC0039_01703	A2T98_20895	bactNOG.ENOG4105HGM	sulfurtransferase
cluster590	NSP_21640	UHCC0039_04329	A2T98_08180	bactNOG.ENOG41084D0	Pentapeptide repeat-containing protein
cluster591	NSP_21530	UHCC0039_04322	A2T98_08215	bactNOG.ENOG4105YMJ	NA
cluster592	NSP_29660	UHCC0039_02328	A2T98_01300	bactNOG.ENOG4105BZQ	cdp-diacylglycerol-glycerol-3-phosphate 3-phosphatidyltransferase
cluster593	NSP_7340	UHCC0039_00462	A2T98_11850	bactNOG.ENOG4106YU7	type IV pilus biogenesis protein PilI-like protein
cluster594	NSP_10220	UHCC0039_02054	A2T98_15820	bactNOG.ENOG4105RKV	Response regulator receiver
cluster595	NSP_13610	UHCC0039_01309	A2T98_21715	bactNOG.ENOG4105KXW	Ferredoxin
cluster596	NSP_34980	UHCC0039_02493	A2T98_06680	bactNOG.ENOG4105CVM	Molybdenum cofactor synthesis domain protein
cluster597	NSP_5510	UHCC0039_00284	A2T98_13395	bactNOG.ENOG4108D5I	ppic-type peptidyL-prolyl cis-trans isomerase
cluster598	NSP_34260	UHCC0039_03524	A2T98_07160	bactNOG.ENOG4107AQU	NA
cluster599	NSP_7860	UHCC0039_02225	A2T98_15970	bactNOG.ENOG410643E	NA
cluster600	NSP_49440	UHCC0039_00947	A2T98_21145	bactNOG.ENOG4108ZZR	RimK domain protein ATP-grasp
cluster601	NSP_14630	UHCC0039_01814	A2T98_02675	bactNOG.ENOG4107ZCI	NLP P60 protein
cluster602	NSP_31990	UHCC0039_01487	A2T98_20495	bactNOG.ENOG4107ZE0	biopolymer transport protein ExbD TolR
cluster603	NSP_6350	UHCC0039_00370	A2T98_16185	bactNOG.ENOG4108PJZ	Exopeptidase that catalyzes the hydrolytic cleavage of multi-L-arginyl-poly-L-aspartic acid (cyanophycin
cluster604	NSP_44410	UHCC0039_01627	A2T98_22250	bactNOG.ENOG4105K3Y	NfeD-like C-terminal, partner-binding
cluster605	NSP_20590	UHCC0039_02264	A2T98_21105	bactNOG.ENOG4108X4S	Protein of unknown function (DUF3038)
cluster606	NSP_45740	UHCC0039_01747	A2T98_07105	bactNOG.ENOG4105I9K	Inherit from COG: Membrane
cluster607	NSP_44100	UHCC0039_01598	A2T98_22100	bactNOG.ENOG4105DS9	AAA ATPase, central domain protein
cluster608	NSP_43180	UHCC0039_04604	A2T98_20720	bactNOG.ENOG4107W6Z	Substrate binding domain of ABC-type glycine betaine transport system
cluster609	NSP_13290	UHCC0039_01275	A2T98_21600	bactNOG.ENOG4107G9B	WD domain, G-beta repeat
cluster610	NSP_9490	UHCC0039_02116	A2T98_15325	bactNOG.ENOG4105CNW	domain protein
cluster611	NSP_12280	UHCC0039_01192	A2T98_19510	bactNOG.ENOG4105NTU	response regulator
cluster612	NSP_26400	UHCC0039_00555	A2T98_05935	bactNOG.ENOG41064GS	NA
cluster613	NSP_48690	UHCC0039_00882	A2T98_11595	bactNOG.ENOG410700R	CP12
cluster614	NSP_34320	UHCC0039_03518	A2T98_07135	bactNOG.ENOG4107U45	Cobalt transport protein
cluster615	NSP_41620	UHCC0039_04013	A2T98_18495	bactNOG.ENOG4108UM8	Spovr like family protein
cluster616	NSP_18550	UHCC0039_01938	A2T98_06155	bactNOG.ENOG4107SH8	TPR repeat-containing protein
cluster617	NSP_51050	UHCC0039_03251	A2T98_17535	bactNOG.ENOG4108NWB	NA
cluster618	NSP_18310	UHCC0039_01916	A2T98_06060	bactNOG.ENOG4106N88	Domain of unknown function (DUF1802)
cluster619	NSP_25870	UHCC0039_02768	A2T98_07285	bactNOG.ENOG410826U	Diacylglycerol kinase
cluster620	NSP_41150	UHCC0039_04055	A2T98_14365	bactNOG.ENOG4107XX2	rieske 2fe-2S domain-containing protein
cluster621	NSP_11580	UHCC0039_01123	A2T98_19850	bactNOG.ENOG4105C3R	Methionine synthase
cluster622	NSP_1920	UHCC0039_03167	A2T98_17215	bactNOG.ENOG4108KSD	inositol mono-phosphatase
cluster623	NSP_4100	UHCC0039_00153	A2T98_03555	bactNOG.ENOG4108TI2	Abortive infection protein
cluster624	NSP_39310	UHCC0039_03948	A2T98_16985	bactNOG.ENOG4107VB5	PAS fold
cluster625	NSP_35810	UHCC0039_00851	A2T98_14070	bactNOG.ENOG4107SC0	ferredoxin--NADP reductase
cluster626	NSP_44430	UHCC0039_01629	A2T98_22260	bactNOG.ENOG4105ZMB	ferredoxin-thioredoxin reductase, variable
cluster627	NSP_26900	UHCC0039_00508	A2T98_09385	bactNOG.ENOG4105CQ0	ABC transporter
cluster628	NSP_2950	UHCC0039_03076	A2T98_15575	NA	NA
cluster629	NSP_40090	UHCC0039_03878	A2T98_19095	bactNOG.ENOG4105CPM	Required for the formation of a threonylcarbamoyl group on adenosine at position 37 (t(6)A37) in tRNAs that read codons beginning with adenine (By similarity)
cluster630	NSP_41240	UHCC0039_04046	A2T98_14410	bactNOG.ENOG4108S13	Coenzyme Q (ubiquinone) biosynthesis protein Coq4
cluster631	NSP_27270	UHCC0039_04316	A2T98_20575	bactNOG.ENOG4105ENE	Histidine kinase
cluster632	NSP_6010	UHCC0039_00341	A2T98_05075	bactNOG.ENOG4108MWZ	TPR repeat-containing protein
cluster633	NSP_39380	UHCC0039_03941	A2T98_11165	bactNOG.ENOG4105DK0	Indole-3-glycerol phosphate synthase
cluster634	NSP_29650	UHCC0039_02327	A2T98_01295	bactNOG.ENOG4105C1B	dTDP-glucose 4-6-dehydratase
cluster635	NSP_27760	UHCC0039_02979	A2T98_15650	bactNOG.ENOG4107STG	mandelate racemase muconate lactonizing
cluster636	NSP_45720	UHCC0039_01746	A2T98_07100	bactNOG.ENOG4108448	NA
cluster637	NSP_32160	UHCC0039_01503	A2T98_01225	bactNOG.ENOG4105R37	Tryptophan-rich protein (DUF2389)
cluster638	NSP_13040	UHCC0039_01252	A2T98_09005	bactNOG.ENOG4105EB4	Protein of unknown function (DUF2993)
cluster639	NSP_30390	UHCC0039_02374	A2T98_01495	bactNOG.ENOG4106QR5	NA
cluster640	NSP_18410	UHCC0039_01926	A2T98_06105	bactNOG.ENOG4105X1F	electron donor, via FMN and iron-sulfur (Fe-S) centers, to quinones in the respiratory and or the photosynthetic chain. The immediate electron acceptor for the enzyme in this species is believed to be plastoquinone. Couples the redox reaction to proton translocation, and thus conserves the redox energy in a proton gradient. Cyanobacterial NDH-1 also plays a role in inorganic carbon- concentration…
cluster641	NSP_29210	UHCC0039_02286	A2T98_21920	bactNOG.ENOG4105C6B	Catalyzes the reversible formation of acyl-phosphate (acyl-PO(4)) from acyl- acyl-carrier-protein (acyl-ACP). This enzyme utilizes acyl-ACP as fatty acyl donor, but not acyl-CoA (By similarity)
cluster642	NSP_53330	UHCC0039_04650	A2T98_09090	bactNOG.ENOG4105I9J	NA
cluster643	NSP_5880	UHCC0039_00329	A2T98_05130	bactNOG.ENOG4108Z3S	NA
cluster644	NSP_21750	UHCC0039_04339	A2T98_16445	bactNOG.ENOG41088TZ	Domain of unknown function DUF20
cluster645	NSP_26500	UHCC0039_00546	A2T98_05890	bactNOG.ENOG4105C1H	Exhibits a very high intrinsic GTPase hydrolysis rate. Involved in the addition of a carboxymethylaminomethyl (cmnm) group at the wobble position (U34) of certain tRNAs, forming tRNA- cmnm(5)s(2)U34 (By similarity)
cluster646	NSP_51570	UHCC0039_03203	A2T98_08030	bactNOG.ENOG4105EAK	ubiquinone biosynthesis hydroxylase, ubiH ubiF VisC COQ6 family
cluster647	NSP_40280	UHCC0039_03864	A2T98_02220	bactNOG.ENOG4105SDK	CO2 hydration protein
cluster648	NSP_29580	UHCC0039_02321	A2T98_13570	bactNOG.ENOG4105C30	Nad-dependent epimerase dehydratase
cluster649	NSP_5870	UHCC0039_00328	A2T98_05135	bactNOG.ENOG41084XH	Ferric reductase domain protein
cluster650	NSP_44920	UHCC0039_01672	A2T98_05410	bactNOG.ENOG4108WSU	NA
cluster651	NSP_30540	UHCC0039_02387	A2T98_01575	bactNOG.ENOG4108335	glycosyl transferase group 1
cluster652	NSP_49150	UHCC0039_00923	A2T98_21270	bactNOG.ENOG41090I0	type I restriction enzyme R protein N
cluster653	NSP_39560	UHCC0039_03923	A2T98_04915	bactNOG.ENOG4106ZTS	phosphoesterase RecJ domain protein
cluster654	NSP_28020	UHCC0039_04259	A2T98_19205	bactNOG.ENOG410902H	NADH dehydrogenase (Ubiquinone), 24 kDa subunit
cluster655	NSP_12430	UHCC0039_01205	A2T98_19455	bactNOG.ENOG4105C8M	UPF0272 protein
cluster656	NSP_32660	UHCC0039_04279	A2T98_18070	bactNOG.ENOG4107WR6	Maf-like protein
cluster657	NSP_4150	UHCC0039_00157	A2T98_11485	bactNOG.ENOG4107YYM	Beta Propeller
cluster658	NSP_42420	UHCC0039_04539	A2T98_10910	bactNOG.ENOG4105MQS	Catalyzes the isomerization between 2-isopropylmalate and 3-isopropylmalate, via the formation of 2-isopropylmaleate (By similarity)
cluster659	NSP_35470	UHCC0039_03728	A2T98_12515	bactNOG.ENOG41075WR	NA
cluster660	NSP_46720	UHCC0039_02662	A2T98_n0230	bactNOG.ENOG4105QHP	Hypothetical chloroplast protein Ycf34
cluster661	NSP_2050	UHCC0039_03156	A2T98_11355	bactNOG.ENOG4105D8B	oxidoreductase
cluster662	NSP_13490	UHCC0039_01299	A2T98_21665	bactNOG.ENOG41065MJ	NA
cluster663	NSP_2290	UHCC0039_03138	A2T98_11455	bactNOG.ENOG4108E9C	Inherit from COG: Involved in DNA double-strand break repair (DSBR). The Rad50 Mre11 complex possesses single-strand endonuclease activity and ATP-dependent double-strand-specific 3'-5' exonuclease activity. Rad50 provides an ATP-dependent control of Mre11 by unwinding and or repositioning DNA ends into the Mre11 active site (By similarity)
cluster664	NSP_35690	UHCC0039_00841	A2T98_14120	bactNOG.ENOG41083KC	Ribonuclease bn
cluster665	NSP_25290	UHCC0039_02822	A2T98_07860	bactNOG.ENOG4105PMF	NA
cluster666	NSP_29260	UHCC0039_02290	A2T98_21945	bactNOG.ENOG4105HQ5	NA
cluster667	NSP_46860	UHCC0039_02657	A2T98_10560	bactNOG.ENOG4108KHG	Pfam:DUF88
cluster668	NSP_42490	UHCC0039_04546	A2T98_10875	bactNOG.ENOG41076NK	gCN5-related N-acetyltransferase
cluster669	NSP_34810	UHCC0039_02478	A2T98_06785	bactNOG.ENOG4105CUG	Oligopeptidase b
cluster670	NSP_23790	UHCC0039_02955	A2T98_21395	bactNOG.ENOG4107QQC	pyridine nucleotide-disulfide oxidoreductase
cluster671	NSP_37660	UHCC0039_02603	A2T98_17475	bactNOG.ENOG4106MZ2	kinase with two-component sensor domain
cluster672	NSP_11650	UHCC0039_01131	A2T98_19820	bactNOG.ENOG41062N5	Protein of unknown function (DUF2470)
cluster673	NSP_17480	UHCC0039_01372	A2T98_08270	bactNOG.ENOG4107TV8	Glutathione S-transferase
cluster674	NSP_49500	UHCC0039_00952	A2T98_21325	bactNOG.ENOG4105D7N	magnesium and cobalt transport protein CorA
cluster675	NSP_51520	UHCC0039_03208	A2T98_14975	bactNOG.ENOG4107VCW	efflux transporter, rnd family, mfp subunit
cluster676	NSP_48800	UHCC0039_00892	A2T98_05255	bactNOG.ENOG410694Z	NA
cluster677	NSP_31190	UHCC0039_02447	A2T98_09780	bactNOG.ENOG4107UEW	Cell division protein FtsX
cluster678	NSP_46310	UHCC0039_02699	A2T98_07500	bactNOG.ENOG4108JVF	synthase
cluster679	NSP_33090	UHCC0039_03652	A2T98_17595	bactNOG.ENOG41064Z6	NA
cluster680	NSP_24540	UHCC0039_02891	A2T98_20185	bactNOG.ENOG4108S5D	Inherit from COG: oxygenase
cluster681	NSP_8810	UHCC0039_01074	A2T98_08395	bactNOG.ENOG4105CDB	Required for chromosome condensation and partitioning (By similarity)
cluster682	NSP_7510	UHCC0039_00479	A2T98_17760	bactNOG.ENOG4105FD8	phosphonate metabolism protein PhnM
cluster683	NSP_810	UHCC0039_00067	A2T98_12855	bactNOG.ENOG4105CN0	Catalyzes the oxidation of 5,10- methylenetetrahydrofolate to 5,10-methenyltetrahydrofolate and then the hydrolysis of 5,10-methenyltetrahydrofolate to 10- formyltetrahydrofolate (By similarity)
cluster684	NSP_8690	UHCC0039_01063	A2T98_00570	bactNOG.ENOG4107VAE	Protein of unknown function (DUF502)
cluster685	NSP_11530	UHCC0039_01118	A2T98_12060	bactNOG.ENOG4105XQ5	Protein of unknown function (DUF3611)
cluster686	NSP_39540	UHCC0039_03925	A2T98_04925	bactNOG.ENOG4105BZN	citrate synthase
cluster687	NSP_35420	UHCC0039_03732	A2T98_10730	bactNOG.ENOG4107CJU	fad dependent oxidoreductase
cluster688	NSP_21140	UHCC0039_04160	A2T98_03775	bactNOG.ENOG4107J5D	Transglycosylase-associated protein
cluster689	NSP_51330	UHCC0039_03227	A2T98_11130	bactNOG.ENOG41087YS	Phage shock protein A
cluster690	NSP_28710	UHCC0039_04202	A2T98_17985	bactNOG.ENOG4106431	NA
cluster691	NSP_9390	UHCC0039_02125	A2T98_15370	bactNOG.ENOG4105E5V	Participates in transcription elongation, termination and antitermination (By similarity)
cluster692	NSP_31100	UHCC0039_02438	A2T98_01825	bactNOG.ENOG4105CSM	endonuclease III
cluster693	NSP_18360	UHCC0039_01919	A2T98_06075	bactNOG.ENOG4107YWS	phosphonate abc transporter
cluster694	NSP_52380	UHCC0039_03319	A2T98_11580	bactNOG.ENOG4105CG0	The beta subunit is responsible for the synthesis of L- tryptophan from indole and L-serine (By similarity)
cluster695	NSP_1460	UHCC0039_00126	A2T98_03995	bactNOG.ENOG4105CSR	polyphosphate kinase 2
cluster696	NSP_6740	UHCC0039_00406	A2T98_06360	bactNOG.ENOG4105KBS	Plasmid maintenance system killer
cluster697	NSP_12100	UHCC0039_01174	A2T98_19600	bactNOG.ENOG4108PJ9	Sigma-70, region 4
cluster698	NSP_38570	UHCC0039_02521	A2T98_03445	bactNOG.ENOG4105EWY	Universal stress protein
cluster699	NSP_44070	UHCC0039_01595	A2T98_12835	bactNOG.ENOG4105V3I	UDP-sulfoquinovose synthase
cluster700	NSP_30810	UHCC0039_n0238	A2T98_n0016	NA	NA
cluster701	NSP_2190	UHCC0039_03147	A2T98_11400	bactNOG.ENOG4105N9N	DNA sulfur modification protein DndE
cluster702	NSP_39720	UHCC0039_03910	A2T98_04825	bactNOG.ENOG4105DUK	Catalyzes the conversion of 4-hydroxy- tetrahydrodipicolinate (HTPA) to tetrahydrodipicolinate (By similarity)
cluster703	NSP_34340	UHCC0039_03516	A2T98_07125	bactNOG.ENOG4105DFA	alanine racemase domain protein
cluster704	NSP_25970	UHCC0039_00590	A2T98_00350	bactNOG.ENOG4107WFI	permease
cluster705	NSP_52580	UHCC0039_03300	A2T98_20955	bactNOG.ENOG4106QWZ	PAS PAC sensor Signal transduction histidine kinase
cluster706	NSP_34760	UHCC0039_02473	A2T98_06810	bactNOG.ENOG4107Z47	Signal transduction histidine kinase
cluster707	NSP_36800	UHCC0039_03709	A2T98_00210	bactNOG.ENOG4105N9H	NA
cluster708	NSP_4420	UHCC0039_00181	A2T98_18975	bactNOG.ENOG4105W1C	F0F1-ATPase subunit
cluster709	NSP_33300	UHCC0039_03631	A2T98_13260	bactNOG.ENOG4107S6G	Binding-protein-dependent transport systems inner membrane component
cluster710	NSP_43680	UHCC0039_01560	A2T98_16645	bactNOG.ENOG4105K4C	This is one of the proteins that binds and probably mediates the attachment of the 5S RNA into the large ribosomal subunit, where it forms part of the central protuberance (By similarity)
cluster711	NSP_24190	UHCC0039_02919	A2T98_08120	bactNOG.ENOG4105VYJ	F(1)F(0) ATP synthase produces ATP from ADP in the presence of a proton or sodium gradient. F-type ATPases consist of two structural domains, F(1) containing the extramembraneous catalytic core and F(0) containing the membrane proton channel, linked together by a central stalk and a peripheral stalk. During catalysis, ATP synthesis in the catalytic domain of F(1) is coupled via a rotary mechanism…
cluster712	NSP_45570	UHCC0039_01732	A2T98_08475	bactNOG.ENOG4107RE0	branched-chain amino acid ABC transporter, permease protein
cluster713	NSP_7930	UHCC0039_02218	A2T98_18360	bactNOG.ENOG410676I	NA
cluster714	NSP_16610	UHCC0039_00724	A2T98_09590	bactNOG.ENOG4107DMY	NA
cluster715	NSP_10730	UHCC0039_02011	A2T98_08740	bactNOG.ENOG4108YPN	Abortive infection protein
cluster716	NSP_43540	UHCC0039_01547	A2T98_16580	bactNOG.ENOG41082HT	Binds the 23S rRNA (By similarity)
cluster717	NSP_28690	UHCC0039_04204	A2T98_17975	bactNOG.ENOG4106MEP	Taurine catabolism dioxygenase TauD, TfdA family
cluster718	NSP_32490	UHCC0039_01537	A2T98_16555	bactNOG.ENOG4107EWI	NA
cluster719	NSP_25850	UHCC0039_02770	A2T98_07275	bactNOG.ENOG4105CG1	Peptide chain release factor 2 directs the termination of translation in response to the peptide chain termination codons UGA and UAA (By similarity)
cluster720	NSP_25550	UHCC0039_02799	A2T98_12135	bactNOG.ENOG4107YHC	Catalyzes the transfer of a ribosyl phosphate group from 5-phosphoribose 1-diphosphate to orotate, leading to the formation of orotidine monophosphate (OMP) (By similarity)
cluster721	NSP_13980	UHCC0039_01346	A2T98_16110	bactNOG.ENOG4108TXW	Phosphatidate cytidylyltransferase
cluster722	NSP_52540	UHCC0039_03304	A2T98_20935	bactNOG.ENOG4108TWC	NA
cluster723	NSP_50850	UHCC0039_03760	A2T98_03240	bactNOG.ENOG41081WA	Transcriptional regulator, ARSR family
cluster724	NSP_32850	UHCC0039_03672	A2T98_10710	bactNOG.ENOG4106I9R	NA
cluster725	NSP_24200	UHCC0039_02918	A2T98_08125	bactNOG.ENOG4105E3N	F(1)F(0) ATP synthase produces ATP from ADP in the presence of a proton or sodium gradient. F-type ATPases consist of two structural domains, F(1) containing the extramembraneous catalytic core and F(0) containing the membrane proton channel, linked together by a central stalk and a peripheral stalk. During catalysis, ATP synthesis in the catalytic domain of F(1) is coupled via a rotary mechanism…
cluster726	NSP_8880	UHCC0039_01080	A2T98_08360	bactNOG.ENOG4105CYX	Short-chain dehydrogenase reductase Sdr
cluster727	NSP_25660	UHCC0039_02786	A2T98_12190	bactNOG.ENOG4108PJK	Serine Threonine protein kinase with FHA domain
cluster728	NSP_7260	UHCC0039_00454	A2T98_11715	bactNOG.ENOG4105E6N	shikimate quinate 5-dehydrogenase
cluster729	NSP_33580	UHCC0039_03604	A2T98_03030	bactNOG.ENOG41088XG	Phospholipid Glycerol Acyltransferase
cluster730	NSP_13580	UHCC0039_01306	A2T98_21700	bactNOG.ENOG410629H	NA
cluster731	NSP_13240	UHCC0039_01273	A2T98_21590	bactNOG.ENOG4108EMJ	S-(hydroxymethyl)glutathione dehydrogenase class III alcohol dehydrogenase
cluster732	NSP_27640	UHCC0039_02969	A2T98_15605	bactNOG.ENOG4108Z6M	essential for photochemical activity. FB is the terminal electron acceptor of PSI, donating electrons to ferredoxin. The C-terminus interacts with PsaA B D and helps assemble the protein into the PSI complex. Required for binding of PsaD and PsaE to PSI. PSI is a plastocyanin cytochrome c6- ferredoxin oxidoreductase, converting photonic excitation into a charge separation, which transfers an elec…
cluster733	NSP_29000	UHCC0039_02268	A2T98_21830	bactNOG.ENOG4107QVP	Dehydrogenase
cluster734	NSP_10660	UHCC0039_02017	A2T98_11810	bactNOG.ENOG4108UH2	Endonuclease that specifically degrades the RNA of RNA- DNA hybrids (By similarity)
cluster735	NSP_29490	UHCC0039_02312	A2T98_11205	bactNOG.ENOG4107VWD	Periplasmic polyamine-binding protein
cluster736	NSP_5390	UHCC0039_00275	A2T98_13435	bactNOG.ENOG4105F3K	May play a role in DNA repair. It seems to be involved in an RecBC-independent recombinational process of DNA repair. It may act with RecF and RecO (By similarity)
cluster737	NSP_47210	UHCC0039_03488	A2T98_08815	bactNOG.ENOG4105KM4	Acetyl-CoA carboxylase, biotin carboxyl carrier protein
cluster738	NSP_34290	UHCC0039_03521	A2T98_07145	bactNOG.ENOG4108TB8	Prokaryotic cytochrome b561
cluster739	NSP_7350	UHCC0039_00463	A2T98_11845	bactNOG.ENOG4105RRH	NA
cluster740	NSP_9720	UHCC0039_02098	A2T98_07730	bactNOG.ENOG4105KNE	Phosphatidate cytidylyltransferase
cluster741	NSP_17270	UHCC0039_01389	A2T98_00040	bactNOG.ENOG4107CAD	NA
cluster742	NSP_45530	UHCC0039_01728	A2T98_08490	bactNOG.ENOG4105VS5	lipolytic protein G-D-S-L family
cluster743	NSP_28560	UHCC0039_04215	A2T98_12670	bactNOG.ENOG4107W8Z	Biogenesis protein
cluster744	NSP_26760	UHCC0039_00521	A2T98_05775	bactNOG.ENOG4107UZE	major facilitator superfamily
cluster745	NSP_34200	UHCC0039_03529	A2T98_07195	bactNOG.ENOG4108WZ0	Pfam:DUF820
cluster746	NSP_44110	UHCC0039_01599	A2T98_22105	bactNOG.ENOG4108V1V	Protein of unknown function (DUF1257)
cluster747	NSP_11960	UHCC0039_01161	A2T98_19670	bactNOG.ENOG4105E0A	ABC, transporter
cluster748	NSP_1700	UHCC0039_03188	A2T98_12725	bactNOG.ENOG4105EGW	Beta-carotene hydroxylase
cluster749	NSP_10700	UHCC0039_02014	A2T98_11825	bactNOG.ENOG4105YQI	NA
cluster750	NSP_5730	UHCC0039_00315	A2T98_n0130	bactNOG.ENOG4106ACH	NA
cluster751	NSP_35400	UHCC0039_03734	A2T98_n0100	NA	NA
cluster752	NSP_17670	UHCC0039_01355	A2T98_04530	bactNOG.ENOG4105E0R	Deoxyhypusine synthase
cluster753	NSP_46240	UHCC0039_02705	A2T98_07525	NA	NA
cluster754	NSP_13830	UHCC0039_01330	A2T98_03635	bactNOG.ENOG4107RS9	Glycosyl transferase (Group 1
cluster755	NSP_28590	UHCC0039_04212	A2T98_12685	bactNOG.ENOG4105RKK	Domain of unknown function (DUF202)
cluster756	NSP_51790	UHCC0039_03752	A2T98_03215	bactNOG.ENOG4108UDB	Component of the cytochrome b6-f complex, which mediates electron transfer between photosystem II (PSII) and photosystem I (PSI), cyclic electron flow around PSI, and state transitions (By similarity)
cluster757	NSP_40060	UHCC0039_n0367	A2T98_n0218	NA	NA
cluster758	NSP_90	UHCC0039_00007	A2T98_21475	bactNOG.ENOG4108W1B	Beta-lactamase
cluster759	NSP_12340	UHCC0039_01198	A2T98_19485	bactNOG.ENOG41082QS	Associates with free 30S ribosomal subunits (but not with 30S subunits that are part of 70S ribosomes or polysomes). Essential for efficient processing of 16S rRNA. May interact with the 5'-terminal helix region of 16S rRNA (By similarity)
cluster760	NSP_42840	UHCC0039_04574	A2T98_11670	bactNOG.ENOG4105CV2	Nucleotidase that shows phosphatase activity on nucleoside 5'-monophosphates (By similarity)
cluster761	NSP_39040	UHCC0039_03972	A2T98_17105	bactNOG.ENOG41066CJ	NA
cluster762	NSP_7010	UHCC0039_00431	A2T98_06260	bactNOG.ENOG4107SS1	5'-nucleotidase
cluster763	NSP_15560	UHCC0039_00820	A2T98_14565	bactNOG.ENOG410669W	NA
cluster764	NSP_39430	UHCC0039_03937	A2T98_11145	bactNOG.ENOG4105P4C	allergen v5 tpx-1
cluster765	NSP_7490	UHCC0039_00476	A2T98_17770	NA	NA
cluster766	NSP_8390	UHCC0039_02175	A2T98_14800	bactNOG.ENOG4107499	NA
cluster767	NSP_48570	UHCC0039_03369	A2T98_02810	bactNOG.ENOG4109027	DSBA-like thioredoxin domain
cluster768	NSP_24270	UHCC0039_02912	A2T98_08150	bactNOG.ENOG4105HV3	fha domain containing protein
cluster769	NSP_24670	UHCC0039_02879	A2T98_20315	bactNOG.ENOG4105CB8	Multifunctional enzyme that catalyzes the SAM-dependent methylation of uroporphyrinogen III at position C-2 and C-7 to form precorrin-2 and then position C-12 or C-18 to form trimethylpyrrocorphin 2. It also catalyzes the conversion of precorrin-2 into siroheme. This reaction consists of the NAD- dependent oxidation of precorrin-2 into sirohydrochlorin and its subsequent ferrochelation into siroh…
cluster770	NSP_50600	UHCC0039_03783	A2T98_14650	bactNOG.ENOG4107EXU	Short-chain dehydrogenase reductase Sdr
cluster771	NSP_470	UHCC0039_00040	A2T98_11500	bactNOG.ENOG4105CAA	catalyzes amidations at positions B, D, E, and G on adenosylcobyrinic A,C-diamide. NH(2) groups are provided by glutamine, and one molecule of ATP is hydrogenolyzed for each amidation (By similarity)
cluster772	NSP_43710	UHCC0039_01563	A2T98_16660	bactNOG.ENOG4105CW6	This is 1 of the proteins that binds and probably mediates the attachment of the 5S RNA into the large ribosomal subunit, where it forms part of the central protuberance. In the 70S ribosome it contacts protein S13 of the 30S subunit (bridge B1b), connecting the 2 subunits
cluster773	NSP_50230	UHCC0039_03816	A2T98_02385	NA	NA
cluster774	NSP_41360	UHCC0039_04037	A2T98_18380	bactNOG.ENOG4105ND9	Nitrogenase-associated protein
cluster775	NSP_4700	UHCC0039_00208	A2T98_18570	bactNOG.ENOG4105E4Z	Catalyzes the stereoinversion of LL-2,6- diaminoheptanedioate (L,L-DAP) to meso-diaminoheptanedioate (meso- DAP), a precursor of L-lysine and an essential component of the bacterial peptidoglycan (By similarity)
cluster776	NSP_12330	UHCC0039_01197	A2T98_19490	bactNOG.ENOG4105SRK	NA
cluster777	NSP_41010	UHCC0039_04070	A2T98_04765	bactNOG.ENOG4106S4I	Inherit from COG: Integrase
cluster778	NSP_52590	UHCC0039_03299	A2T98_20960	bactNOG.ENOG4108SD5	two component transcriptional regulator, arac family
cluster779	NSP_38550	UHCC0039_02523	A2T98_03440	bactNOG.ENOG4105RCX	Ferredoxin
cluster780	NSP_31790	UHCC0039_01469	A2T98_00850	bactNOG.ENOG41087A5	Universal stress protein family
cluster781	NSP_39830	UHCC0039_03901	A2T98_19325	bactNOG.ENOG4105D1W	Converts 2,5-diamino-6-(ribosylamino)-4(3h)-pyrimidinone 5'-phosphate into 5-amino-6-(ribosylamino)-2,4(1h,3h)- pyrimidinedione 5'-phosphate (By similarity)
cluster782	NSP_5260	UHCC0039_00265	A2T98_03010	bactNOG.ENOG4107G49,bactNOG.ENOG4106309	NA
cluster783	NSP_14050	UHCC0039_01762	A2T98_19865	bactNOG.ENOG4107U3B	ComEC Rec2-related protein
cluster784	NSP_29160	UHCC0039_02282	A2T98_21890	bactNOG.ENOG4106CD3	NA
cluster785	NSP_17140	UHCC0039_01400	A2T98_12990	bactNOG.ENOG4106RPD	NA
cluster786	NSP_43800	UHCC0039_01572	A2T98_16705	bactNOG.ENOG4105CFD	One of the primary rRNA binding proteins. Required for association of the 30S and 50S subunits to form the 70S ribosome, for tRNA binding and peptide bond formation. It has been suggested to have peptidyltransferase activity
cluster787	NSP_40850	UHCC0039_04088	A2T98_04690	bactNOG.ENOG4108VQE	nitrogen fixation protein
cluster788	NSP_7710	UHCC0039_02238	A2T98_20995	bactNOG.ENOG4105KQH	NA
cluster789	NSP_5310	UHCC0039_00269	A2T98_02990	bactNOG.ENOG4105M6U	p pilus assembly protein, chaperone
cluster790	NSP_32450	UHCC0039_01534	A2T98_16540	bactNOG.ENOG4105WKH	Preprotein translocase subunit SecG
cluster791	NSP_31590	UHCC0039_01453	A2T98_04360	bactNOG.ENOG4105CSV	Glutaminase
cluster792	NSP_44690	UHCC0039_01653	A2T98_05505	bactNOG.ENOG4105KVT	NA
cluster793	NSP_25760	UHCC0039_02779	A2T98_05010	bactNOG.ENOG4105HD3	Conserved Protein
cluster794	NSP_42760	UHCC0039_04569	A2T98_11695	bactNOG.ENOG4105JGC	Dihaem cytochrome c
cluster795	NSP_13030	UHCC0039_04064	A2T98_04785	bactNOG.ENOG41090G8	Toxic component of a toxin-antitoxin (TA) module. A
cluster796	NSP_10200	UHCC0039_02056	A2T98_15810	bactNOG.ENOG4108WXB	Protein of unknown function (DUF2854)
cluster797	NSP_45400	UHCC0039_01716	A2T98_20850	bactNOG.ENOG4108Z4C	Uncharacterized protein conserved in bacteria (DUF2237)
cluster798	NSP_4290	UHCC0039_00169	A2T98_18915	bactNOG.ENOG4108SWV	chew protein
cluster799	NSP_28580	UHCC0039_04213	A2T98_12680	NA	NA
cluster800	NSP_34480	UHCC0039_02999	A2T98_10650	bactNOG.ENOG4105D0M	Protease HtpX homolog
cluster801	NSP_38910	UHCC0039_03068	A2T98_13595	bactNOG.ENOG4105EGS	Mechanosensitive ion channel
cluster802	NSP_44340	UHCC0039_01621	A2T98_22220	bactNOG.ENOG4108MKZ	helicase-like protein
cluster803	NSP_37690	UHCC0039_02600	A2T98_17460	NA	NA
cluster804	NSP_15650	UHCC0039_00813	A2T98_00670	bactNOG.ENOG4107NNP	response regulator receiver protein
cluster805	NSP_47280	UHCC0039_03481	A2T98_08850	bactNOG.ENOG4105D4A	Cell wall formation (By similarity)
cluster806	NSP_3170	UHCC0039_00982	A2T98_16330	bactNOG.ENOG4105CDF	Cell wall formation. Adds enolpyruvyl to UDP-N- acetylglucosamine (By similarity)
cluster807	NSP_7020	UHCC0039_00432	A2T98_06255	bactNOG.ENOG4107W7M	Alpha beta hydrolase fold protein
cluster808	NSP_21690	UHCC0039_04333	A2T98_08155	bactNOG.ENOG4105CH5	extracellular solute-binding protein, family 7
cluster809	NSP_21580	UHCC0039_04326	A2T98_08195	bactNOG.ENOG4107SIN	Na H antiporter
cluster810	NSP_1950	UHCC0039_03164	A2T98_17200	bactNOG.ENOG4105C1J	atp-dependent rna helicase
cluster811	NSP_38290	UHCC0039_02545	A2T98_13480	bactNOG.ENOG41062WX	NA
cluster812	NSP_39420	UHCC0039_03938	A2T98_11150	bactNOG.ENOG4108372	Uncharacterized ACR, COG1430
cluster813	NSP_6810	UHCC0039_00414	A2T98_06310	bactNOG.ENOG4105E7V	fad dependent oxidoreductase
cluster814	NSP_15420	UHCC0039_00832	A2T98_14505	bactNOG.ENOG4105W2E	Gas vesicles are small, hollow, gas filled protein structures that are found in several microbial planktonic microorganisms. They allow the positioning of the organism at the favorable depth for growth (By similarity)
cluster815	NSP_43250	UHCC0039_04610	A2T98_20530	bactNOG.ENOG4105C0C	Catalyzes the oxidation of 3-carboxy-2-hydroxy-4- methylpentanoate (3-isopropylmalate) to 3-carboxy-4-methyl-2- oxopentanoate. The product decarboxylates to 4-methyl-2 oxopentanoate (By similarity)
cluster816	NSP_11320	UHCC0039_01097	A2T98_13650	bactNOG.ENOG4108JJB	ABC transporter
cluster817	NSP_1790	UHCC0039_03179	A2T98_17275	bactNOG.ENOG4105H63	Glycosyl transferase, family 2
cluster818	NSP_52610	UHCC0039_03297	A2T98_04060	bactNOG.ENOG4105C8U	phosphate abc transporter
cluster819	NSP_1150	UHCC0039_00098	A2T98_15185	bactNOG.ENOG41086D9	heavy metal transport detoxification protein
cluster820	NSP_20040	UHCC0039_00619	A2T98_04405	bactNOG.ENOG4108QCT	peptidase
cluster821	NSP_23590	UHCC0039_04475	A2T98_05660	bactNOG.ENOG4107DYD	NA
cluster822	NSP_44220	UHCC0039_01610	A2T98_22160	bactNOG.ENOG41061EF	NA
cluster823	NSP_49650	UHCC0039_00966	A2T98_04100	bactNOG.ENOG4108TU6	Efflux transporter rnd family, mfp subunit
cluster824	NSP_50260	UHCC0039_03813	A2T98_02395	bactNOG.ENOG4106HB6	Alpha beta hydrolase
cluster825	NSP_2030	UHCC0039_03158	A2T98_17170	bactNOG.ENOG4105HAU	Protein of unknown function (DUF3120)
cluster826	NSP_3940	UHCC0039_01052	A2T98_00625	bactNOG.ENOG41071MH	NA
cluster827	NSP_21180	UHCC0039_04157	A2T98_03760	bactNOG.ENOG4108PC1	cyclic nucleotide-binding domain
cluster828	NSP_51220	UHCC0039_03237	A2T98_14855	bactNOG.ENOG4105C4A	Catalyzes the thiamine diphosphate-dependent decarboxylation of 2-oxoglutarate and the subsequent addition of the resulting succinic semialdehyde-thiamine pyrophosphate anion to isochorismate to yield 2-succinyl-5-enolpyruvyl-6-hydroxy-3- cyclohexene-1-carboxylate (SEPHCHC) (By similarity)
cluster829	NSP_41160	UHCC0039_04054	A2T98_14370	bactNOG.ENOG41064JQ	nhl repeat containing protein
cluster830	NSP_37020	UHCC0039_03049	A2T98_13765	bactNOG.ENOG41070DS	NA
cluster831	NSP_10490	UHCC0039_02031	A2T98_15935	bactNOG.ENOG4108A39	glycosyl transferase, family 39
cluster832	NSP_14150	UHCC0039_01772	A2T98_19905	bactNOG.ENOG4107SP2	The ortholog in A.thaliana is involved in photosystem II (PSII) assembly, but knockout of the corresponding gene in Synechoccus PCC 7002 has no effect on PSII activity
cluster833	NSP_52640	UHCC0039_03294	A2T98_04045	bactNOG.ENOG4106JRM	HPT
cluster834	NSP_42920	UHCC0039_04580	A2T98_11330	bactNOG.ENOG4106C2U	Pathogenesis related protein-like protein
cluster835	NSP_20990	UHCC0039_04175	A2T98_03820	bactNOG.ENOG4105K8F	Phosphoribosyl-amp cyclohydrolase
cluster836	NSP_13060	UHCC0039_01254	A2T98_08995	bactNOG.ENOG4105C3I	Nad-dependent epimerase dehydratase
cluster837	NSP_33330	UHCC0039_03628	A2T98_12290	bactNOG.ENOG4105SSX	Protein of unknown function (DUF3143)
cluster838	NSP_22070	UHCC0039_04367	A2T98_18165	bactNOG.ENOG41061V1	NA
cluster839	NSP_33200	UHCC0039_03642	A2T98_13200	bactNOG.ENOG4107XZ0	Peptidase M50
cluster840	NSP_45430	UHCC0039_01718	A2T98_20840	bactNOG.ENOG4105F91	Catalyzes the phosphorylation of NAD to NADP. Utilizes ATP and other nucleoside triphosphates as well as inorganic polyphosphate as a source of phosphorus (By similarity)
cluster841	NSP_42950	UHCC0039_04583	A2T98_11310	bactNOG.ENOG4107WJQ	Pyridine nucleotide-disulphide oxidoreductase
cluster842	NSP_2550	UHCC0039_03114	A2T98_00910	bactNOG.ENOG4107438	NA
cluster843	NSP_38100	UHCC0039_02563	A2T98_11625	bactNOG.ENOG4108E8J	Erythromycin esterase
cluster844	NSP_48760	UHCC0039_00889	A2T98_05270	bactNOG.ENOG4108X7I	Orange carotenoid protein
cluster845	NSP_30080	UHCC0039_02365	A2T98_01460	bactNOG.ENOG4107S3J	n-acylglucosamine 2-epimerase
cluster846	NSP_2840	UHCC0039_03087	A2T98_15510	bactNOG.ENOG4105Z4A	NA
cluster847	NSP_43420	UHCC0039_04625	A2T98_09220	bactNOG.ENOG41069RT	NA
cluster848	NSP_2270	UHCC0039_03139	A2T98_11450	bactNOG.ENOG4108XWV	Pfam:DUF820
cluster849	NSP_2730	UHCC0039_03097	A2T98_15450	bactNOG.ENOG4105KK0	Protein of unknown function (DUF1636)
cluster850	NSP_31740	UHCC0039_01464	A2T98_14820	bactNOG.ENOG4105D7V	transposase
cluster851	NSP_48700	UHCC0039_00883	A2T98_11600	bactNOG.ENOG4108TX4	Protein of unknown function (DUF3177)
cluster852	NSP_36760	UHCC0039_03712	A2T98_00195	bactNOG.ENOG41061VB	Sulfite exporter TauE/SafE
cluster853	NSP_11750	UHCC0039_01141	A2T98_19770	bactNOG.ENOG4108I50	Stage II sporulation protein E (SpoIIE)
cluster854	NSP_43430	UHCC0039_04626	A2T98_09215	bactNOG.ENOG4105Y44	NA
cluster855	NSP_27360	UHCC0039_04308	A2T98_20615	bactNOG.ENOG4105QTM	Histidine kinase
cluster856	NSP_30630	UHCC0039_02396	A2T98_01620	bactNOG.ENOG4105EJZ	Glucose-1-phosphate cytidylyltransferase
cluster857	NSP_53140	UHCC0039_04634	A2T98_09175	bactNOG.ENOG4108QZX	TPR repeat-containing protein
cluster858	NSP_31820	UHCC0039_01472	A2T98_00835	bactNOG.ENOG4105SDH	response regulator
cluster859	NSP_24150	UHCC0039_02923	A2T98_08100	bactNOG.ENOG4105PA3	atp synthase
cluster860	NSP_32950	UHCC0039_03663	A2T98_17665	bactNOG.ENOG4108PQ3	Serine Threonine protein kinase
cluster861	NSP_24890	UHCC0039_02860	A2T98_20340	bactNOG.ENOG4105D6V	phycocyanin beta subunit
cluster862	NSP_21880	UHCC0039_04351	A2T98_12095	bactNOG.ENOG4105RZ0	Domain of unknown function (DUF309)
cluster863	NSP_52550	UHCC0039_03303	A2T98_20940	bactNOG.ENOG4108QRS	NA
cluster864	NSP_44660	UHCC0039_01651	A2T98_05515	bactNOG.ENOG4105DA7	DnaJ domain
cluster865	NSP_42220	UHCC0039_04518	A2T98_10985	bactNOG.ENOG4107W7Q	ABC transporter
cluster866	NSP_24720	UHCC0039_02875	A2T98_20295	bactNOG.ENOG4106MZX	sucrose synthase
cluster867	NSP_12650	UHCC0039_01222	A2T98_08860	bactNOG.ENOG4105CEV	competence damage-inducible protein
cluster868	NSP_19600	UHCC0039_00658	A2T98_08755	bactNOG.ENOG4105C8N	cysteinyl-tRNA synthetase
cluster869	NSP_52420	UHCC0039_03315	A2T98_11560	bactNOG.ENOG4105DIZ	type i phosphodiesterase nucleotide pyrophosphatase
cluster870	NSP_16480	UHCC0039_00740	A2T98_09645	bactNOG.ENOG4105FFU	NA
cluster871	NSP_19220	UHCC0039_00691	A2T98_16915	bactNOG.ENOG4107QQV	Multicopper oxidase
cluster872	NSP_11030	UHCC0039_01985	A2T98_18725	bactNOG.ENOG4108N7D	serine threonine protein kinase
cluster873	NSP_23800	UHCC0039_02954	A2T98_21390	bactNOG.ENOG4108UMG	alkyl hydroperoxide reductase Thiol specific antioxidant Mal allergen
cluster874	NSP_38990	UHCC0039_03978	A2T98_17140	bactNOG.ENOG41064UQ	XisI protein
cluster875	NSP_5850	UHCC0039_00327	A2T98_05145	bactNOG.ENOG4106EP4	Mechanosensitive ion channel
cluster876	NSP_50770	UHCC0039_03766	A2T98_06615	bactNOG.ENOG4108ZIB	rna-binding
cluster877	NSP_18480	UHCC0039_01933	A2T98_06135	bactNOG.ENOG4108RIR	Molybdenum cofactor biosynthesis protein
cluster878	NSP_32570	UHCC0039_04285	A2T98_18050	bactNOG.ENOG4105CQU	Part of the ABC transporter complex LolCDE involved in the translocation of mature outer membrane-directed lipoproteins, from the inner membrane to the periplasmic chaperone, LolA. Responsible for the formation of the LolA-lipoprotein complex in an ATP-dependent manner (By similarity)
cluster879	NSP_48990	UHCC0039_00907	A2T98_05185	bactNOG.ENOG4105CQB	FAD linked oxidase domain protein
cluster880	NSP_4730	UHCC0039_00211	A2T98_18540	bactNOG.ENOG41066AK	Catalyzes the formation of the isocyclic ring in chlorophyll biosynthesis. Mediates the cyclase reaction, which results in the formation of divinylprotochlorophyllide (Pchlide) characteristic of all chlorophylls from magnesium-protoporphyrin IX 13-monomethyl ester (MgPMME) (By similarity)
cluster881	NSP_170	UHCC0039_00014	A2T98_00985	bactNOG.ENOG4105C3K	feS assembly ATPase SufC
cluster882	NSP_8680	UHCC0039_01062	A2T98_00575	bactNOG.ENOG41086RU	Glycosyl transferase, family 2
cluster883	NSP_42890	UHCC0039_04578	A2T98_11340	bactNOG.ENOG4105C9U	ATP-dependent DNA helicase RecQ
cluster884	NSP_29460	UHCC0039_02309	A2T98_11215	NA	NA
cluster885	NSP_22110	UHCC0039_04370	A2T98_20555	bactNOG.ENOG4108YXY	alkyl hydroperoxide reductase Thiol specific antioxidant Mal allergen
cluster886	NSP_870	UHCC0039_00072	A2T98_12880	bactNOG.ENOG4106C2U	Pathogenesis related protein-like protein
cluster887	NSP_12050	UHCC0039_01170	A2T98_19620	bactNOG.ENOG4105DA5	(ABC) transporter
cluster888	NSP_3860	UHCC0039_01045	A2T98_00640	bactNOG.ENOG41086N0	Plasmid stabilisation system protein
cluster889	NSP_48730	UHCC0039_00886	A2T98_05295	bactNOG.ENOG4105CM0	Catalyzes the synthesis of GMP from XMP (By similarity)
cluster890	NSP_11170	UHCC0039_01972	A2T98_18780	bactNOG.ENOG4108X42	repeat protein
cluster891	NSP_44120	UHCC0039_01600	A2T98_22110	bactNOG.ENOG4106GTV	NA
cluster892	NSP_7880	UHCC0039_02223	A2T98_16035	bactNOG.ENOG4105E66	phosphoriboisomerase A
cluster893	NSP_45330	UHCC0039_01711	A2T98_20870	bactNOG.ENOG4107R52	fad dependent oxidoreductase
cluster894	NSP_27690	UHCC0039_02972	A2T98_15620	bactNOG.ENOG4108XAY	NA
cluster895	NSP_34280	UHCC0039_03522	A2T98_07150	bactNOG.ENOG4107B32	NA
cluster896	NSP_2650	UHCC0039_03105	A2T98_00865	bactNOG.ENOG4105CSJ	Enoyl- acyl-carrier-protein reductase NADH
cluster897	NSP_29860	UHCC0039_02344	A2T98_01360	bactNOG.ENOG4107UBM	d-amino acid oxidase
cluster898	NSP_8920	UHCC0039_n0107	A2T98_08340	bactNOG.ENOG4108UR1	Protein of unknown function (DUF938)
cluster899	NSP_45240	UHCC0039_01701	A2T98_20905	bactNOG.ENOG4105JNK	Glycosyl transferase (Group 1
cluster900	NSP_42750	UHCC0039_04568	A2T98_21110	bactNOG.ENOG4105CI6	Part of the Sec protein translocase complex. Interacts with the SecYEG preprotein conducting channel. Has a central role in coupling the hydrolysis of ATP to the transfer of proteins into and across the cell membrane, serving
cluster901	NSP_5360	UHCC0039_00273	A2T98_02970	bactNOG.ENOG4107YU2	histidine triad (hIT) protein
cluster902	NSP_51090	UHCC0039_03248	A2T98_17550	bactNOG.ENOG4105W4R	Part of the energy-coupling factor (ECF) transporter complex CbiMNOQ involved in cobalt import (By similarity)
cluster903	NSP_20070	UHCC0039_00618	A2T98_04410	bactNOG.ENOG4105C4E	Converts 2C-methyl-D-erythritol 2,4-cyclodiphosphate (ME-2,4cPP) into 1-hydroxy-2-methyl-2-(E)-butenyl 4-diphosphate (By similarity)
cluster904	NSP_31560	UHCC0039_01450	A2T98_04345	bactNOG.ENOG4105D6T	Catalyzes the deamination of 5-methylthioadenosine and S-adenosyl-L-homocysteine into 5-methylthioinosine and S-inosyl-L- homocysteine, respectively. Is also able to deaminate adenosine (By similarity)
cluster905	NSP_16070	UHCC0039_00776	A2T98_17380	bactNOG.ENOG4105CHH	sulfate transporter
cluster906	NSP_12720	UHCC0039_01226	A2T98_10340	bactNOG.ENOG4107QY6	N-6 DNA Methylase
cluster907	NSP_25730	UHCC0039_02782	A2T98_05000	bactNOG.ENOG41088RD	Domain of unknown function DUF20
cluster908	NSP_16400	UHCC0039_00748	A2T98_09685	bactNOG.ENOG41076QQ	Glycosyl transferase, family 2
cluster909	NSP_13940	UHCC0039_01343	A2T98_16095	NA	NA
cluster910	NSP_14370	UHCC0039_01791	A2T98_19995	bactNOG.ENOG4105C1N	GTPase that associates with the 50S ribosomal subunit and may have a role during protein synthesis or ribosome biogenesis (By similarity)
cluster911	NSP_24980	UHCC0039_02852	A2T98_20380	bactNOG.ENOG4106Q05	Rod-core linker protein required for attachment of phycocyanin to allophycocyanin in cores of phycobilisomes (By similarity)
cluster912	NSP_15700	UHCC0039_00809	A2T98_00690	bactNOG.ENOG4106PTS	FHA domain protein
cluster913	NSP_3890	UHCC0039_01048	A2T98_10330	bactNOG.ENOG410694R	Uncharacterised protein family (UPF0175)
cluster914	NSP_25640	UHCC0039_02788	A2T98_12180	bactNOG.ENOG4108R99	pseudouridine synthase
cluster915	NSP_53090	UHCC0039_04630	A2T98_09195	NA	NA
cluster916	NSP_47660	UHCC0039_03444	A2T98_02035	bactNOG.ENOG4105C08	Histidine kinase
cluster917	NSP_27630	UHCC0039_02968	A2T98_15600	bactNOG.ENOG4105C46	Catalyzes the first step in hexosamine metabolism, converting fructose-6P into glucosamine-6P using glutamine as a nitrogen source (By similarity)
cluster918	NSP_33160	UHCC0039_03646	A2T98_13185	bactNOG.ENOG4105KE9	The glycine cleavage system catalyzes the degradation of glycine. The H protein shuttles the methylamine group of glycine from the P protein to the T protein (By similarity)
cluster919	NSP_14800	UHCC0039_01829	A2T98_02605	bactNOG.ENOG4106QB7	Glycosyl transferase, family 2
cluster920	NSP_1800	UHCC0039_03178	A2T98_17270	bactNOG.ENOG4108DIS	Methyltransferase domain
cluster921	NSP_36050	UHCC0039_00873	A2T98_08945	bactNOG.ENOG4105DE8	phosphorylase kinase
cluster922	NSP_40560	UHCC0039_04117	A2T98_18240	bactNOG.ENOG4106GKF	NA
cluster923	NSP_30840	UHCC0039_02415	A2T98_01710	bactNOG.ENOG4108IIE	The transhydrogenation between NADH and NADP is coupled to respiration and ATP hydrolysis and functions as a proton pump across the membrane (By similarity)
cluster924	NSP_7760	UHCC0039_02233	A2T98_20970	bactNOG.ENOG4107YBR	Specifically methylates the N7 position of a guanine in 16S rRNA (By similarity)
cluster925	NSP_8140	UHCC0039_02199	A2T98_09910	bactNOG.ENOG4107TVR	Transcriptional regulator, TetR family
cluster926	NSP_17770	UHCC0039_01871	A2T98_07950	bactNOG.ENOG4108UJE	IGPS catalyzes the conversion of PRFAR and glutamine to IGP, AICAR and glutamate. The HisH subunit provides the glutamine amidotransferase activity that produces the ammonia necessary to HisF for the synthesis of IGP and AICAR (By similarity)
cluster927	NSP_46840	UHCC0039_02658	A2T98_10570	bactNOG.ENOG4108EKH	alcohol dehydrogenase
cluster928	NSP_8300	UHCC0039_02183	A2T98_10770	bactNOG.ENOG4108ZWU	NA
cluster929	NSP_51940	UHCC0039_03359	A2T98_02855	bactNOG.ENOG4108QUN	Putative transposase, YhgA-like
cluster930	NSP_51130	UHCC0039_03244	A2T98_17570	bactNOG.ENOG41067ZQ	Cobalt transport protein
cluster931	NSP_21710	UHCC0039_04335	A2T98_16465	bactNOG.ENOG4108UY6	tripartite ATP-independent periplasmic transporter, DctQ component
cluster932	NSP_31520	UHCC0039_01447	A2T98_04330	bactNOG.ENOG4105GFE	Pfam:DUF820
cluster933	NSP_43200	UHCC0039_04606	A2T98_20710	bactNOG.ENOG4105X44	SMC domain protein
cluster934	NSP_40930	UHCC0039_04080	A2T98_04730	bactNOG.ENOG4105SRQ	Protein of unknown function (DUF1636)
cluster935	NSP_34410	UHCC0039_02991	A2T98_15705	bactNOG.ENOG4108K3U	conserved tm helix repeat-containing protein
cluster936	NSP_13520	UHCC0039_01302	A2T98_21685	bactNOG.ENOG4105HTW	Cupin 2, conserved barrel domain protein
cluster937	NSP_11730	UHCC0039_01139	A2T98_19780	bactNOG.ENOG4108UHC	Glycosyl transferase, wecb taga cpsf family
cluster938	NSP_40030	UHCC0039_03883	A2T98_19070	NA	NA
cluster939	NSP_41850	UHCC0039_03997	A2T98_18135	bactNOG.ENOG41084A7	cab elip hlip
cluster940	NSP_17080	UHCC0039_01405	A2T98_02115	bactNOG.ENOG4105MQY	NA
cluster941	NSP_17540	UHCC0039_01367	A2T98_04475	bactNOG.ENOG4107U1T	serine threonine protein kinase
cluster942	NSP_15900	UHCC0039_00792	A2T98_00760	bactNOG.ENOG4107Y8X	dienelactone hydrolase
cluster943	NSP_19710	UHCC0039_00647	A2T98_07015	bactNOG.ENOG4105H3M	Inherit from COG: blue (type 1) copper domain protein
cluster944	NSP_10770	UHCC0039_02007	A2T98_08720	bactNOG.ENOG4105M83	Domain of unknown function (DUF1830)
cluster945	NSP_7420	UHCC0039_00469	A2T98_17805	bactNOG.ENOG41062PE	NA
cluster946	NSP_18210	UHCC0039_01906	A2T98_06025	bactNOG.ENOG41063GW	NA
cluster947	NSP_40470	UHCC0039_04127	A2T98_06500	bactNOG.ENOG410791P	NA
cluster948	NSP_9550	UHCC0039_02113	A2T98_15310	bactNOG.ENOG4108X1R	NUDIX hydrolase
cluster949	NSP_25150	UHCC0039_02835	A2T98_16275	bactNOG.ENOG4105CE4	GlcNAc 6-P deacetylase
cluster950	NSP_37720	UHCC0039_02597	A2T98_17445	bactNOG.ENOG4108YDR	NA
cluster951	NSP_25820	UHCC0039_02773	A2T98_07260	bactNOG.ENOG4105EET	magnesium chelatase
cluster952	NSP_44280	UHCC0039_01615	A2T98_22190	bactNOG.ENOG4106S5V	Domain of unknown function DUF29
cluster953	NSP_45600	UHCC0039_01734	A2T98_08465	bactNOG.ENOG4105C0G	Catalyzes the radical-mediated insertion of two sulfur atoms into the C-6 and C-8 positions of the octanoyl moiety bound to the lipoyl domains of lipoate-dependent enzymes, thereby converting the octanoylated domains into lipoylated derivatives (By similarity)
cluster954	NSP_53450	UHCC0039_04661	A2T98_18665	bactNOG.ENOG4105NZX	Transcriptional Regulator, LuxR family
cluster955	NSP_48840	UHCC0039_00895	A2T98_05240	bactNOG.ENOG4107T7P	Efflux transporter rnd family, mfp subunit
cluster956	NSP_17990	UHCC0039_01889	A2T98_20820	bactNOG.ENOG4105NSE	Protein of unknown function (DUF3593)
cluster957	NSP_12560	UHCC0039_01216	A2T98_19400	bactNOG.ENOG4105FF9	glycosyl transferase, family 39
cluster958	NSP_40330	UHCC0039_03859	A2T98_02245	bactNOG.ENOG4105WVM	ethanolamine utilization protein EutN carboxysome structural protein Ccml
cluster959	NSP_48880	UHCC0039_00899	A2T98_05220	bactNOG.ENOG4105C24	DNA gyrase negatively supercoils closed circular double- stranded DNA in an ATP-dependent manner and also catalyzes the interconversion of other topological isomers of double-stranded DNA rings, including catenanes and knotted rings (By similarity)
cluster960	NSP_31840	UHCC0039_01474	A2T98_00825	bactNOG.ENOG4108QMP	GAF domain
cluster961	NSP_41720	UHCC0039_04007	A2T98_18080	bactNOG.ENOG4105CH2	amidohydrolase
cluster962	NSP_10690	UHCC0039_02015	A2T98_11820	bactNOG.ENOG4105CBE	radical SAM domain protein
cluster963	NSP_19080	UHCC0039_00703	A2T98_16950	bactNOG.ENOG4105YYC	Protein of unknown function (DUF2555)
cluster964	NSP_14360	UHCC0039_01790	A2T98_19990	bactNOG.ENOG4105VW4	glutaredoxin 3
cluster965	NSP_17570	UHCC0039_01364	A2T98_04490	bactNOG.ENOG41069FT	Uncharacterised protein family (UPF0150)
cluster966	NSP_1880	UHCC0039_03171	A2T98_17235	bactNOG.ENOG4107PSS	anion-transporting ATPase
cluster967	NSP_52430	UHCC0039_03314	A2T98_11555	bactNOG.ENOG4106FHB	protein TIM barrel
cluster968	NSP_40020	UHCC0039_03884	A2T98_19065	bactNOG.ENOG4105KC4	UPF0296 protein
cluster969	NSP_26180	UHCC0039_00572	A2T98_00435	bactNOG.ENOG41073TI	NA
cluster970	NSP_39550	UHCC0039_03924	A2T98_04920	bactNOG.ENOG410902C	phosphohistidine phosphatase, SixA
cluster971	NSP_9240	UHCC0039_02141	A2T98_06475	bactNOG.ENOG41084H8	Binds directly to 16S ribosomal RNA (By similarity)
cluster972	NSP_41780	UHCC0039_04004	A2T98_18100	bactNOG.ENOG4108RAV	Conserved protein
cluster973	NSP_48920	UHCC0039_00901	A2T98_05210	bactNOG.ENOG4105DG1	Sigma factors are initiation factors that promote the attachment of RNA polymerase to specific initiation sites and are then released (By similarity)
cluster974	NSP_47770	UHCC0039_03433	A2T98_12625	bactNOG.ENOG41081V6	ribosomal-protein-alanine acetyltransferase
cluster975	NSP_10310	UHCC0039_02045	A2T98_15865	bactNOG.ENOG4106P2E	TPR
cluster976	NSP_36860	UHCC0039_03705	A2T98_00235	bactNOG.ENOG41082BE	ankyrin repeat-containing protein
cluster977	NSP_45620	UHCC0039_01736	A2T98_08455	bactNOG.ENOG4105CNR	NDH-1 shuttles electrons from NADH, via FMN and iron- sulfur (Fe-S) centers, to quinones in the respiratory chain. The immediate electron acceptor for the enzyme in this species is believed to be ubiquinone. Couples the redox reaction to proton translocation (for every two electrons transferred, four hydrogen ions are translocated across the cytoplasmic membrane), and thus conserves the redox ene…
cluster978	NSP_8860	UHCC0039_01078	A2T98_08370	bactNOG.ENOG4105CJW	magnesium transporter
cluster979	NSP_11590	UHCC0039_01124	A2T98_19845	bactNOG.ENOG4108NJW	extracellular solute-binding protein family 1
cluster980	NSP_1430	UHCC0039_00123	A2T98_04010	bactNOG.ENOG4108ZMD	Phosphorylation of dTMP to form dTDP in both de novo and salvage pathways of dTTP synthesis (By similarity)
cluster981	NSP_35450	UHCC0039_03730	A2T98_10740	bactNOG.ENOG4106B5N	Cytochrome P450
cluster982	NSP_43700	UHCC0039_01562	A2T98_16655	bactNOG.ENOG4108UJY	One of the primary rRNA binding proteins, it binds directly to 16S rRNA central domain where it helps coordinate assembly of the platform of the 30S subunit (By similarity)
cluster983	NSP_20240	UHCC0039_00604	A2T98_10285	bactNOG.ENOG4105CEP	NADH dehydrogenase
cluster984	NSP_14990	UHCC0039_00806	A2T98_00705	bactNOG.ENOG4108HMG	Protein tyrosine kinase
cluster985	NSP_47200	UHCC0039_03490	A2T98_08805	bactNOG.ENOG4105RBC	Germane
cluster986	NSP_52250	UHCC0039_03329	A2T98_12005	bactNOG.ENOG4109003	Catalyzes a salvage reaction resulting in the formation of AMP, that is energically less costly than de novo synthesis (By similarity)
cluster987	NSP_32340	UHCC0039_01518	A2T98_01145	bactNOG.ENOG4108M50	L-asparaginase ii
cluster988	NSP_17700	UHCC0039_01352	A2T98_n0168	bactNOG.ENOG41076SM	NA
cluster989	NSP_28770	UHCC0039_n0392	A2T98_n0199	bactNOG.ENOG41067U9	conserved protein UCP037205
cluster990	NSP_6750	UHCC0039_00407	A2T98_06355	bactNOG.ENOG4105VDM	plasmid maintenance system antidote protein, xre family
cluster991	NSP_160	UHCC0039_00013	A2T98_00980	bactNOG.ENOG4105JRK	feS assembly protein SufD
cluster992	NSP_48750	UHCC0039_00888	A2T98_05275	bactNOG.ENOG410657N	nuclear transport factor 2
cluster993	NSP_45890	UHCC0039_02743	A2T98_13940	bactNOG.ENOG4105FU9	NA
cluster994	NSP_16130	UHCC0039_00771	A2T98_17360	bactNOG.ENOG41064U1	CP12
cluster995	NSP_47480	UHCC0039_03461	A2T98_01965	bactNOG.ENOG4105NDA	Rhomboid family
cluster996	NSP_4520	UHCC0039_00190	A2T98_19020	bactNOG.ENOG4105CXW	Synthesizes alpha-1,4-glucan chains using ADP-glucose (By similarity)
cluster997	NSP_16830	UHCC0039_01424	A2T98_02460	bactNOG.ENOG4108K9Q	Controls heterocyst differentiation. Has both a protease and a DNA-binding activity (By similarity)
cluster998	NSP_13780	UHCC0039_01325	A2T98_03610	bactNOG.ENOG41063RK	NA
cluster999	NSP_33390	UHCC0039_03622	A2T98_09450	bactNOG.ENOG4107UIZ	peptidase
cluster1000	NSP_51410	UHCC0039_03219	A2T98_15035	bactNOG.ENOG41090VR	NA
cluster1001	NSP_9380	UHCC0039_02126	A2T98_15375	bactNOG.ENOG4108UIK	This protein binds directly to 23S ribosomal RNA (By similarity)
cluster1002	NSP_35440	UHCC0039_03731	A2T98_10735	bactNOG.ENOG4107EFQ	arachidonate 15-lipoxygenase
cluster1003	NSP_13180	UHCC0039_01266	A2T98_21555	bactNOG.ENOG4106BV3	NA
cluster1004	NSP_47020	UHCC0039_03507	A2T98_13915	bactNOG.ENOG4106RFN	Pentapeptide repeats (8 copies)
cluster1005	NSP_24260	UHCC0039_02913	A2T98_08140	bactNOG.ENOG4107S0E	protein serine threonine
cluster1006	NSP_19720	UHCC0039_00646	A2T98_07010	bactNOG.ENOG4108WR9	Glyoxalase Bleomycin resistance protein (Dioxygenase
cluster1007	NSP_46730	UHCC0039_02661	A2T98_20055	bactNOG.ENOG4107QTY	polymerase
cluster1008	NSP_5320	UHCC0039_00271	A2T98_02980	bactNOG.ENOG4106PWT	Pfam:DUF820
cluster1009	NSP_42660	UHCC0039_04560	A2T98_21505	bactNOG.ENOG4105YTR	Inherit from COG: Plasmid stability protein
cluster1010	NSP_43640	UHCC0039_01556	A2T98_16625	bactNOG.ENOG4105CC8	Catalyzes the reversible transfer of the terminal phosphate group between ATP and AMP. Plays an important role in cellular energy homeostasis and in adenine nucleotide metabolism (By similarity)
cluster1011	NSP_14120	UHCC0039_01769	A2T98_19890	bactNOG.ENOG4105ES3	NDH-1 shuttles electrons from NADH, via FMN and iron- sulfur (Fe-S) centers, to quinones in the respiratory chain. The immediate electron acceptor for the enzyme in this species is believed to be ubiquinone. Couples the redox reaction to proton translocation (for every two electrons transferred, four hydrogen ions are translocated across the cytoplasmic membrane), and thus conserves the redox ene…
cluster1012	NSP_47720	UHCC0039_03438	A2T98_02060	bactNOG.ENOG4108MZ8	sulfate-binding protein
cluster1013	NSP_20170	UHCC0039_00611	A2T98_10590	bactNOG.ENOG4108D5I	ppic-type peptidyL-prolyl cis-trans isomerase
cluster1014	NSP_9310	UHCC0039_02134	A2T98_15400	bactNOG.ENOG4108Y8U	NA
cluster1015	NSP_18060	UHCC0039_01894	A2T98_05960	bactNOG.ENOG4105YEY	NA
cluster1016	NSP_14220	UHCC0039_01778	A2T98_09845	bactNOG.ENOG4106K1I	Pfam:Transposase_35
cluster1017	NSP_45130	UHCC0039_01692	A2T98_05320	bactNOG.ENOG4108NDV	serine threonine protein kinase
cluster1018	NSP_13500	UHCC0039_01300	A2T98_21670	bactNOG.ENOG4106E5W	Uncharacterized conserved protein (DUF2267)
cluster1019	NSP_45790	UHCC0039_01752	A2T98_16830	bactNOG.ENOG4108V57	Photosystem I assembly related protein
cluster1020	NSP_24810	UHCC0039_02867	A2T98_20245	bactNOG.ENOG4105UQI	Inherit from COG: Membrane
cluster1021	NSP_43530	UHCC0039_01546	A2T98_16575	bactNOG.ENOG4105C8K	Peptide chain release factor 1 directs the termination of translation in response to the peptide chain termination codons UAG and UAA (By similarity)
cluster1022	NSP_34470	UHCC0039_02998	A2T98_10645	bactNOG.ENOG4107RMU	polysaccharide export protein
cluster1023	NSP_24350	UHCC0039_02905	A2T98_13015	bactNOG.ENOG4107QIW	Catalytic subunit of the periplasmic nitrate reductase (NAP). Only expressed at high levels during aerobic growth. NapAB complex receives electrons from the membrane-anchored tetraheme protein NapC, thus allowing electron flow between membrane and periplasm. Essential function for nitrate assimilation and may have a role in anaerobic metabolism (By similarity)
cluster1024	NSP_32720	UHCC0039_04273	A2T98_19265	bactNOG.ENOG4107SK5	Catalyzes the gamma-elimination of phosphate from L- phosphohomoserine and the beta-addition of water to produce L- threonine (By similarity)
cluster1025	NSP_44510	UHCC0039_01637	A2T98_22300	bactNOG.ENOG4107VH7	Adenosine AMP deaminase
cluster1026	NSP_3730	UHCC0039_01033	A2T98_08575	bactNOG.ENOG4107STZ	Methyltransferase
cluster1027	NSP_29140	UHCC0039_02280	A2T98_21880	bactNOG.ENOG4107XZC	Restriction modification system DNA (Specificity
cluster1028	NSP_34330	UHCC0039_03517	A2T98_07130	bactNOG.ENOG4105ZRE	Protein of unknown function (DUF3539)
cluster1029	NSP_700	UHCC0039_00057	A2T98_05040	bactNOG.ENOG4108UN4	phage SPO1 DNA polymerase-related protein
cluster1030	NSP_49000	UHCC0039_00908	A2T98_05180	bactNOG.ENOG4107VUJ	Glycosyl hydrolase like GH101
cluster1031	NSP_16270	UHCC0039_00757	A2T98_09725	bactNOG.ENOG4107G56	Putative ammonia monooxygenase
cluster1032	NSP_24300	UHCC0039_02910	A2T98_20800	bactNOG.ENOG41072P0	FHA domain
cluster1033	NSP_26260	UHCC0039_00565	A2T98_00475	bactNOG.ENOG4105DT1	RuBisCO catalyzes two reactions the carboxylation of D- ribulose 1,5-bisphosphate, the primary event in carbon dioxide fixation, as well as the oxidative fragmentation of the pentose substrate
cluster1034	NSP_9480	UHCC0039_02117	A2T98_15330	bactNOG.ENOG4105CNW	domain protein
cluster1035	NSP_45470	UHCC0039_01721	A2T98_08520	bactNOG.ENOG4105CEZ	Catalyzes the NAD(P)-dependent oxidation of 4- (phosphohydroxy)-L-threonine (HTP) into 2-amino-3-oxo-4- (phosphohydroxy)butyric acid which spontaneously decarboxylates to form 3-amino-2-oxopropyl phosphate (AHAP) (By similarity)
cluster1036	NSP_11720	UHCC0039_01138	A2T98_19785	bactNOG.ENOG4105CAK	Cell division ATP-binding protein ftsE
cluster1037	NSP_6990	UHCC0039_00429	A2T98_06270	bactNOG.ENOG4106V4P	Inherit from COG: Hemolysin-type calcium-binding
cluster1038	NSP_8450	UHCC0039_02170	A2T98_14775	bactNOG.ENOG4107FY7	ppic-type peptidyL-prolyl cis-trans isomerase
cluster1039	NSP_300	UHCC0039_00026	A2T98_01045	bactNOG.ENOG4105D3H	Catalyzes the decarboxylation of 3-octaprenyl-4-hydroxy benzoate to 2-octaprenylphenol (By similarity)
cluster1040	NSP_26310	UHCC0039_00562	A2T98_11945	bactNOG.ENOG4108I8B	Pfam:DUF820
cluster1041	NSP_15940	UHCC0039_00788	A2T98_00780	bactNOG.ENOG4108DI1	TonB dependent receptor
cluster1042	NSP_6090	UHCC0039_00347	A2T98_12380	bactNOG.ENOG4107RQV	Chloride channel
cluster1043	NSP_420	UHCC0039_00035	A2T98_13980	bactNOG.ENOG4105CJ1	ABC, transporter
cluster1044	NSP_13360	UHCC0039_01285	A2T98_21630	bactNOG.ENOG4108XGS	NA
cluster1045	NSP_16340	UHCC0039_00752	A2T98_09705	bactNOG.ENOG41082FX	This protein binds to 23S rRNA in the presence of protein L20 (By similarity)
cluster1046	NSP_1250	UHCC0039_00107	A2T98_15145	bactNOG.ENOG4105R84	Membrane protein of unknown function
cluster1047	NSP_53370	UHCC0039_04654	A2T98_18690	bactNOG.ENOG4105CAG	UPF0210 protein
cluster1048	NSP_680	UHCC0039_00055	A2T98_13800	bactNOG.ENOG410605I	TM2 domain containing protein
cluster1049	NSP_44650	UHCC0039_01650	A2T98_05520	bactNOG.ENOG4105EB9	neutral invertase-like protein
cluster1050	NSP_51400	UHCC0039_03220	A2T98_15040	bactNOG.ENOG41086RC	Antibiotic biosynthesis monooxygenase
cluster1051	NSP_41810	UHCC0039_04001	A2T98_18115	bactNOG.ENOG4105CHF	Glutathione S-transferase
cluster1052	NSP_690	UHCC0039_00056	A2T98_05035	bactNOG.ENOG4107Y4G	Abortive infection protein
cluster1053	NSP_51310	UHCC0039_03229	A2T98_11120	bactNOG.ENOG410691V	NA
cluster1054	NSP_49100	UHCC0039_00918	A2T98_21290	bactNOG.ENOG41083KH	UPF0102 protein
cluster1055	NSP_47600	UHCC0039_03450	A2T98_02015	bactNOG.ENOG4108WMA	transcriptional regulator, abrb
cluster1056	NSP_1350	UHCC0039_00116	A2T98_15105	bactNOG.ENOG41060FR	NA
cluster1057	NSP_2570	UHCC0039_03112	A2T98_00900	bactNOG.ENOG4108UI6	Protein of unknown function (DUF3153)
cluster1058	NSP_41340	UHCC0039_04038	A2T98_14455	bactNOG.ENOG4105MJ8	Inherit from COG: 4Fe-4S ferredoxin, iron-sulfur binding
cluster1059	NSP_51780	UHCC0039_03753	A2T98_03220	bactNOG.ENOG4105NM7	Protein of unknown function (DUF3067)
cluster1060	NSP_31370	UHCC0039_04491	A2T98_12785	NA	NA
cluster1061	NSP_26520	UHCC0039_00544	A2T98_05880	bactNOG.ENOG41060XP	NA
cluster1062	NSP_11900	UHCC0039_n0113	A2T98_n0224	NA	NA
cluster1063	NSP_28980	UHCC0039_04178	A2T98_01090	bactNOG.ENOG4108X47	DNAJ domain
cluster1064	NSP_38080	UHCC0039_02565	A2T98_11635	bactNOG.ENOG4107ZGY	Heat shock protein
cluster1065	NSP_7740	UHCC0039_02235	A2T98_20980	bactNOG.ENOG4108T3Q	tpr repeat protein
cluster1066	NSP_1410	UHCC0039_00121	A2T98_15080	bactNOG.ENOG4105DJV	ribulose-phosphate 3-epimerase
cluster1067	NSP_46360	UHCC0039_02695	A2T98_07480	bactNOG.ENOG4108SS1	ParB domain protein nuclease
cluster1068	NSP_27280	UHCC0039_04315	A2T98_20580	bactNOG.ENOG4105WH1	Two component transcriptional regulator luxr family
cluster1069	NSP_36830	UHCC0039_03708	A2T98_00220	bactNOG.ENOG4105EGD	dinuclear metal center protein, YbgI family
cluster1070	NSP_15190	UHCC0039_01857	A2T98_11930	bactNOG.ENOG4105KGV	Calcium calmodulin dependent protein kinase II, association-domain protein
cluster1071	NSP_35380	UHCC0039_03735	A2T98_10720	bactNOG.ENOG4106IVZ	signal transduction Histidine kinase
cluster1072	NSP_36640	UHCC0039_03723	A2T98_00140	bactNOG.ENOG41065QX	NA
cluster1073	NSP_9010	UHCC0039_01091	A2T98_08300	bactNOG.ENOG41081CT	Transcriptional regulator, BadM Rrf2 family
cluster1074	NSP_52600	UHCC0039_03298	A2T98_04065	bactNOG.ENOG4107QJG	Part of the ABC transporter complex PstSACB involved in phosphate import (By similarity)
cluster1075	NSP_52910	UHCC0039_03269	A2T98_14910	bactNOG.ENOG4105RC9	synthase
cluster1076	NSP_53190	UHCC0039_04637	A2T98_09155	bactNOG.ENOG4105CHT	Allows the formation of correctly charged Asn-tRNA(Asn) or Gln-tRNA(Gln) through the transamidation of misacylated Asp- tRNA(Asn) or Glu-tRNA(Gln) in organisms which lack either or both of asparaginyl-tRNA or glutaminyl-tRNA synthetases. The reaction takes place in the presence of glutamine and ATP through an activated phospho-Asp-tRNA(Asn) or phospho-Glu-tRNA(Gln) (By similarity)
cluster1077	NSP_35930	UHCC0039_00862	A2T98_12400	bactNOG.ENOG4105DGU	Histone deacetylase
cluster1078	NSP_8110	UHCC0039_02202	A2T98_09925	NA	NA
cluster1079	NSP_23560	UHCC0039_04472	A2T98_05645	bactNOG.ENOG4108ZCW	NA
cluster1080	NSP_38320	UHCC0039_02543	A2T98_13490	bactNOG.ENOG4108535	NAD dependent epimerase/dehydratase family
cluster1081	NSP_1390	UHCC0039_00120	A2T98_15085	bactNOG.ENOG4105PTD	NA
cluster1082	NSP_24450	UHCC0039_02898	A2T98_20145	bactNOG.ENOG4105U3K	NA
cluster1083	NSP_18760	UHCC0039_01956	A2T98_18850	bactNOG.ENOG4105I9X	NA
cluster1084	NSP_11200	UHCC0039_01970	A2T98_18790	bactNOG.ENOG41074MZ	NA
cluster1085	NSP_1140	UHCC0039_00097	A2T98_15190	bactNOG.ENOG4105C59	p-type ATPase
cluster1086	NSP_4300	UHCC0039_00170	A2T98_18920	bactNOG.ENOG4107WRD	methyl-accepting chemotaxis
cluster1087	NSP_23920	UHCC0039_02946	A2T98_06880	bactNOG.ENOG4108JQ6	ABC transporter
cluster1088	NSP_41260	UHCC0039_04045	A2T98_14415	bactNOG.ENOG41071A2	NA
cluster1089	NSP_240	UHCC0039_00021	A2T98_01020	bactNOG.ENOG4107TIT	NAD synthase
cluster1090	NSP_48950	UHCC0039_00903	A2T98_05205	bactNOG.ENOG410906A	Beta-Ig-H3 fasciclin
cluster1091	NSP_5240	UHCC0039_00260	A2T98_06560	bactNOG.ENOG4105ZP6	Transcriptional regulator
cluster1092	NSP_10960	UHCC0039_01992	A2T98_16240	bactNOG.ENOG4105CC4	NA
cluster1093	NSP_52240	UHCC0039_03330	A2T98_12000	bactNOG.ENOG4105CJM	Binding-protein-dependent transport systems, inner membrane component
cluster1094	NSP_24180	UHCC0039_02920	A2T98_08115	bactNOG.ENOG4105S30	F(1)F(0) ATP synthase produces ATP from ADP in the presence of a proton or sodium gradient. F-type ATPases consist of two structural domains, F(1) containing the extramembraneous catalytic core and F(0) containing the membrane proton channel, linked together by a central stalk and a peripheral stalk. During catalysis, ATP synthesis in the catalytic domain of F(1) is coupled via a rotary mechanism…
cluster1095	NSP_26030	UHCC0039_00585	A2T98_00375	bactNOG.ENOG4108NEA	Pfam:DUF820
cluster1096	NSP_32080	UHCC0039_01495	A2T98_01265	bactNOG.ENOG4107PFM,bactNOG.ENOG4108Y5F	NA
cluster1097	NSP_19350	UHCC0039_00680	A2T98_16865	bactNOG.ENOG4106YXG	DNA polymerase iii subunit alpha
cluster1098	NSP_23780	UHCC0039_02956	A2T98_21400	bactNOG.ENOG4105X1E	Anti-sigma-K factor rskA
cluster1099	NSP_44930	UHCC0039_01673	A2T98_05405	bactNOG.ENOG4105ED7	Catalyzes the specific phosphorylation of 1,6-anhydro-N- acetylmuramic acid (anhMurNAc) with the simultaneous cleavage of the 1,6-anhydro ring, generating MurNAc-6-P. Is required for the utilization of anhMurNAc either imported from the medium or derived from its own cell wall murein, and thus plays a role in cell wall recycling (By similarity)
cluster1100	NSP_29990	UHCC0039_02356	A2T98_01415	bactNOG.ENOG41082XS	von Willebrand factor, type A
cluster1101	NSP_48130	UHCC0039_03404	A2T98_13885	bactNOG.ENOG4105CX4	Precorrin-6y C5,15-methyltransferase
cluster1102	NSP_41450	UHCC0039_04028	A2T98_18420	bactNOG.ENOG4105CFG	Acts as a chaperone (By similarity)
cluster1103	NSP_32030	UHCC0039_01490	A2T98_20510	bactNOG.ENOG4108RMI	auxin efflux carrier
cluster1104	NSP_14350	UHCC0039_01789	A2T98_19985	bactNOG.ENOG4105D7Z	glutathione synthase
cluster1105	NSP_41400	UHCC0039_04033	A2T98_18395	bactNOG.ENOG4105CCU	oxidase (Subunit III)
cluster1106	NSP_52990	UHCC0039_03260	A2T98_14950	bactNOG.ENOG41066J5	NA
cluster1107	NSP_52850	UHCC0039_03276	A2T98_14900	bactNOG.ENOG4108JI8	Folate biopterin transporter
cluster1108	NSP_19410	UHCC0039_00675	A2T98_00535	bactNOG.ENOG4105D9K	One of the components of the high-affinity ATP-driven potassium transport (or KDP) system, which catalyzes the hydrolysis of ATP coupled with the exchange of hydrogen and potassium ions (By similarity)
cluster1109	NSP_32090	UHCC0039_01496	A2T98_01260	bactNOG.ENOG4105DBK	s4 domain protein
cluster1110	NSP_47310	UHCC0039_03479	A2T98_01910	bactNOG.ENOG4107YWI	protein tyrosine phosphatase
cluster1111	NSP_48640	UHCC0039_03362	A2T98_02840	bactNOG.ENOG4107RGH	Aldehyde dehydrogenase
cluster1112	NSP_38090	UHCC0039_02564	A2T98_11630	bactNOG.ENOG4105N1E	membrAne
cluster1113	NSP_39640	UHCC0039_03917	A2T98_04885	bactNOG.ENOG4105MDT	chew protein
cluster1114	NSP_15340	UHCC0039_01866	A2T98_07970	bactNOG.ENOG4105NA3	Cytochrome
cluster1115	NSP_29690	UHCC0039_02331	A2T98_01315	bactNOG.ENOG4107ZMJ	Domain of unknown function (DUF362)
cluster1116	NSP_52820	UHCC0039_03279	A2T98_14885	bactNOG.ENOG4107R37	Glutamate dehydrogenase
cluster1117	NSP_19700	UHCC0039_00648	A2T98_07020	bactNOG.ENOG4105CA1	Removes the N-terminal methionine from nascent proteins (By similarity)
cluster1118	NSP_7980	UHCC0039_02213	A2T98_09970	bactNOG.ENOG4106KNC	NA
cluster1119	NSP_51270	UHCC0039_03232	A2T98_14845	bactNOG.ENOG4108IPT	Naphthoate synthase
cluster1120	NSP_48220	UHCC0039_03396	A2T98_03155	bactNOG.ENOG41068P5	o-succinylbenzoic acid-CoA ligase
cluster1121	NSP_5760	UHCC0039_00318	A2T98_13290	bactNOG.ENOG4105F70	Rho termination
cluster1122	NSP_9210	UHCC0039_02143	A2T98_05675	bactNOG.ENOG4105SYV	UspA domain protein
cluster1123	NSP_38980	UHCC0039_03979	A2T98_17145	bactNOG.ENOG4106UHU	FdxN element excision controlling factor protein
cluster1124	NSP_6960	UHCC0039_00426	A2T98_06285	NA	NA
cluster1125	NSP_28080	UHCC0039_04253	A2T98_19175	bactNOG.ENOG4105CD5	CoA-binding domain protein
cluster1126	NSP_32830	UHCC0039_03674	A2T98_07225	bactNOG.ENOG4105EUJ	GTP cyclohydrolase i
cluster1127	NSP_26340	UHCC0039_00559	A2T98_11960	bactNOG.ENOG4108JQ1	Dehydrogenase
cluster1128	NSP_1450	UHCC0039_00125	A2T98_04000	bactNOG.ENOG4105C7K	acetolactate synthase
cluster1129	NSP_39840	UHCC0039_03900	A2T98_19330	bactNOG.ENOG4105GCK	Rod shape-determining protein MreD
cluster1130	NSP_40480	UHCC0039_04126	A2T98_18280	bactNOG.ENOG4105FA3	tpr repeat-containing protein
cluster1131	NSP_37700	UHCC0039_02599	A2T98_17455	NA	NA
cluster1132	NSP_15950	UHCC0039_00787	A2T98_00785	bactNOG.ENOG4105XNV	AntiSigma factor
cluster1133	NSP_44400	UHCC0039_01626	A2T98_22245	bactNOG.ENOG4107SMM	Band 7 protein
cluster1134	NSP_25240	UHCC0039_02827	A2T98_13545	NA	NA
cluster1135	NSP_33410	UHCC0039_03620	A2T98_09455	bactNOG.ENOG4108QDE	fad dependent oxidoreductase
cluster1136	NSP_39110	UHCC0039_03966	A2T98_17075	bactNOG.ENOG4108UPY	Protein of unknown function (DUF2887)
cluster1137	NSP_2410	UHCC0039_03128	A2T98_12240	bactNOG.ENOG4107BAQ	NA
cluster1138	NSP_29850	UHCC0039_02343	A2T98_01355	bactNOG.ENOG4107XMX	Hydrolase
cluster1139	NSP_6290	UHCC0039_00364	A2T98_16215	bactNOG.ENOG4105KJR	deoxyribo-dipyrimidine photolyase
cluster1140	NSP_19290	UHCC0039_00685	A2T98_16890	bactNOG.ENOG410848W	30S ribosomal protein S21
cluster1141	NSP_33910	UHCC0039_03574	A2T98_07210	bactNOG.ENOG4105NPG	RAMP superfamily
cluster1142	NSP_1270	UHCC0039_00109	A2T98_15135	bactNOG.ENOG4106MGN	NA
cluster1143	NSP_48810	UHCC0039_00893	A2T98_05250	bactNOG.ENOG4105D6C	Part of the ABC transporter complex MacAB involved in macrolide export. Transmembrane domains (TMD) form a pore in the inner membrane and the ATP-binding domain (NBD) is responsible for energy generation (By similarity)
cluster1144	NSP_6580	UHCC0039_00391	A2T98_06405	bactNOG.ENOG4105CY3	ABC transporter, permease
cluster1145	NSP_26210	UHCC0039_00569	A2T98_00455	bactNOG.ENOG41067S7	ribulose bisphosphate carboxylase
cluster1146	NSP_10530	UHCC0039_02028	A2T98_15950	bactNOG.ENOG4107TH6	NA
cluster1147	NSP_34720	UHCC0039_02469	A2T98_06825	bactNOG.ENOG4105DBY	Inherit from COG: Transfers the gamma-phosphate of ATP to the 4'-position of a tetraacyldisaccharide 1-phosphate intermediate (termed DS-1- P) to form tetraacyldisaccharide 1,4'-bis-phosphate (lipid IVA) (By similarity)
cluster1148	NSP_35750	UHCC0039_00847	A2T98_14090	bactNOG.ENOG4105C4R	Atp-dependent dna helicase
cluster1149	NSP_180	UHCC0039_00015	A2T98_00990	bactNOG.ENOG4107RKD	Uncharacterized protein family (UPF0051)
cluster1150	NSP_8970	UHCC0039_01087	A2T98_08320	bactNOG.ENOG4107TNK	methyltransferase, type 11
cluster1151	NSP_51140	UHCC0039_03243	A2T98_17575	bactNOG.ENOG4108JJB	ABC transporter
cluster1152	NSP_2480	UHCC0039_03121	A2T98_12210	bactNOG.ENOG4108WH0	Segregation and condensation protein
cluster1153	NSP_21670	UHCC0039_04332	A2T98_08165	bactNOG.ENOG4105CHC	glucokinase (EC 2.7.1.2)
cluster1154	NSP_26240	UHCC0039_00567	A2T98_00465	bactNOG.ENOG4108VFZ	ribulose bisphosphate carboxylase, small
cluster1155	NSP_46390	UHCC0039_02692	A2T98_07465	bactNOG.ENOG4105QT6	Nad-dependent epimerase dehydratase
cluster1156	NSP_18240	UHCC0039_01909	A2T98_06040	bactNOG.ENOG4108PFW	ABC transporter--like protein
cluster1157	NSP_16200	UHCC0039_00764	A2T98_17330	bactNOG.ENOG4105CTN	methyltransferase
cluster1158	NSP_41840	UHCC0039_03998	A2T98_18130	bactNOG.ENOG4108R5Q	alkyl hydroperoxide reductase Thiol specific antioxidant Mal allergen
cluster1159	NSP_21410	UHCC0039_04135	A2T98_03690	bactNOG.ENOG4105KA4	The RuvA-RuvB complex in the presence of ATP renatures cruciform structure in supercoiled DNA with palindromic sequence, indicating that it may promote strand exchange reactions in homologous recombination. RuvAB is a helicase that mediates the Holliday junction migration by localized denaturation and reannealing. RuvA stimulates, in the presence of DNA, the weak ATPase activity of RuvB (By simil…
cluster1160	NSP_39230	UHCC0039_03956	A2T98_17030	bactNOG.ENOG4105C1M	carbamoyl-phosphate synthetase glutamine chain
cluster1161	NSP_35820	UHCC0039_00852	A2T98_14065	bactNOG.ENOG4105D6E	homoserine dehydrogenase
cluster1162	NSP_36730	UHCC0039_03715	A2T98_00180	bactNOG.ENOG4105YK2	Heterocyst differentiation protein
cluster1163	NSP_9810	UHCC0039_n0211	A2T98_07695	bactNOG.ENOG4106ED6	NA
cluster1164	NSP_48960	UHCC0039_00904	A2T98_05200	bactNOG.ENOG4105C7D	DNA gyrase negatively supercoils closed circular double- stranded DNA in an ATP-dependent manner and also catalyzes the interconversion of other topological isomers of double-stranded DNA rings, including catenanes and knotted rings (By similarity)
cluster1165	NSP_30870	UHCC0039_02418	A2T98_01725	bactNOG.ENOG4108ZPT	NA
cluster1166	NSP_26670	UHCC0039_00530	A2T98_05810	bactNOG.ENOG4107SN9	3'-phosphoadenosine 5'-phosphosulfate 3'-phosphatase
cluster1167	NSP_52440	UHCC0039_03313	A2T98_11550	bactNOG.ENOG4105D49	3-dehydroquinate synthase
cluster1168	NSP_40080	UHCC0039_03879	A2T98_19090	bactNOG.ENOG4108VV8	photosystem i
cluster1169	NSP_42230	UHCC0039_04519	A2T98_10975	bactNOG.ENOG41089GE	Cyclase dehydrase
cluster1170	NSP_38380	UHCC0039_02538	A2T98_13515	bactNOG.ENOG41065I1	NA
cluster1171	NSP_52340	UHCC0039_03321	A2T98_04575	bactNOG.ENOG4108JPM	phospho-2-dehydro-3-deoxyheptonate aldolase
cluster1172	NSP_24490	UHCC0039_02895	A2T98_20165	bactNOG.ENOG4105FE1	phytoene synthase
cluster1173	NSP_9800	UHCC0039_02091	A2T98_07700	bactNOG.ENOG41080J6	NA
cluster1174	NSP_44160	UHCC0039_01604	A2T98_22130	bactNOG.ENOG4106729	NA
cluster1175	NSP_10670	UHCC0039_02016	A2T98_11815	bactNOG.ENOG4105C03	ribonuclease
cluster1176	NSP_14440	UHCC0039_01798	A2T98_02745	bactNOG.ENOG4105DKQ	ROK family
cluster1177	NSP_390	UHCC0039_00033	A2T98_13990	bactNOG.ENOG4105C4M	(Ubiquinol oxidase) subunit I
cluster1178	NSP_5890	UHCC0039_00330	A2T98_05125	bactNOG.ENOG4105CMR	udp-glucose 4-epimerase
cluster1179	NSP_29200	UHCC0039_02285	A2T98_21915	bactNOG.ENOG4105BZ6	Presumably involved in the processing and regular turnover of intracellular proteins. Catalyzes the removal of unsubstituted N-terminal amino acids from various peptides (By similarity)
cluster1180	NSP_41500	UHCC0039_04023	A2T98_18445	bactNOG.ENOG4108BCR	Fha domain containing protein
cluster1181	NSP_36350	UHCC0039_03043	A2T98_14235	NA	NA
cluster1182	NSP_2810	UHCC0039_n0302	A2T98_n0160	NA	NA
cluster1183	NSP_3360	UHCC0039_00999	A2T98_12465	bactNOG.ENOG4108IQE	Amp-dependent synthetase and ligase
cluster1184	NSP_41820	UHCC0039_04000	A2T98_18120	bactNOG.ENOG4105CMY	5-enolpyruvylshikimate-3-phosphate synthase
cluster1185	NSP_33280	UHCC0039_03634	A2T98_13240	bactNOG.ENOG4105P0X	TM2 domain
cluster1186	NSP_12930	UHCC0039_01243	A2T98_09055	bactNOG.ENOG4105PGM	cation diffusion facilitator family transporter
cluster1187	NSP_12360	UHCC0039_01200	A2T98_19475	bactNOG.ENOG4105DFE	Dna adenine methylase
cluster1188	NSP_28640	UHCC0039_04207	A2T98_17950	bactNOG.ENOG4106TXZ	dehydrogenase (subunit
cluster1189	NSP_15880	UHCC0039_00794	A2T98_00750	bactNOG.ENOG4105VRF	acetyltransferase
cluster1190	NSP_850	UHCC0039_00070	A2T98_12870	bactNOG.ENOG41061SN	NA
cluster1191	NSP_7240	UHCC0039_00452	A2T98_11705	bactNOG.ENOG4105EX2	Binding-protein-dependent transport systems, inner membrane component
cluster1192	NSP_5620	UHCC0039_00300	A2T98_13350	bactNOG.ENOG4108KJE	NA
cluster1193	NSP_49060	UHCC0039_00914	A2T98_21310	bactNOG.ENOG410777B	NA
cluster1194	NSP_2140	UHCC0039_03152	A2T98_11375	bactNOG.ENOG4105FQ0	gCN5-related N-acetyltransferase
cluster1195	NSP_430	UHCC0039_00036	A2T98_13975	bactNOG.ENOG4105F7Z	ABC transporter
cluster1196	NSP_28950	UHCC0039_04181	A2T98_01075	bactNOG.ENOG4106NWR	Pfam:DUF88
cluster1197	NSP_45120	UHCC0039_01691	A2T98_05330	bactNOG.ENOG4106JIB	WD-repeat protein
cluster1198	NSP_10300	UHCC0039_02046	A2T98_15860	bactNOG.ENOG4105FWC	NA
cluster1199	NSP_40230	UHCC0039_03868	A2T98_02200	bactNOG.ENOG4108ZPM	NA
cluster1200	NSP_5040	UHCC0039_00243	A2T98_10185	bactNOG.ENOG4108VPT	UPF0234 protein
cluster1201	NSP_40040	UHCC0039_03882	A2T98_19075	bactNOG.ENOG4108UHA	Essential for recycling GMP and indirectly, cGMP (By similarity)
cluster1202	NSP_15600	UHCC0039_00817	A2T98_14585	bactNOG.ENOG4108V2Q	Abortive infection protein
cluster1203	NSP_27040	UHCC0039_00495	A2T98_09320	bactNOG.ENOG4107076	NA
cluster1204	NSP_38350	UHCC0039_02540	A2T98_13505	bactNOG.ENOG4105F7W	NA
cluster1205	NSP_21020	UHCC0039_04172	A2T98_n0043	bactNOG.ENOG4106DI1	Metallothionein family 14
cluster1206	NSP_17900	UHCC0039_01884	A2T98_07895	bactNOG.ENOG4105M4R	NA
cluster1207	NSP_39790	UHCC0039_03904	A2T98_05020	bactNOG.ENOG41068H3	NA
cluster1208	NSP_26410	UHCC0039_00554	A2T98_05930	NA	NA
cluster1209	NSP_36900	UHCC0039_03702	A2T98_00250	bactNOG.ENOG4105PG5	peptidoglycan-binding domain 1
cluster1210	NSP_22620	UHCC0039_04700,UHCC0039_04402	*	bactNOG.ENOG4105P88	Type I restriction enzyme R protein N terminal domain protein
cluster1211	NSP_15780	UHCC0039_00803	A2T98_00720	bactNOG.ENOG41060ZP	NA
cluster1212	NSP_51290	UHCC0039_03231	A2T98_14840	bactNOG.ENOG410606Y	NA
cluster1213	NSP_42430	UHCC0039_04540	A2T98_10905	bactNOG.ENOG4107WQ7	Capsule synthesis protein CapA
cluster1214	NSP_19420	UHCC0039_n0071	A2T98_00530	NA	NA
cluster1215	NSP_29080	UHCC0039_02274	A2T98_21855	bactNOG.ENOG4108KHG	Pfam:DUF88
cluster1216	NSP_16190	UHCC0039_00765	A2T98_17335	bactNOG.ENOG4106893	Glutamine synthetase inactivating factor IF7
cluster1217	NSP_47680	UHCC0039_03442	A2T98_02045	bactNOG.ENOG4108PXT	Sensor hybrid histidine kinase
cluster1218	NSP_46290	UHCC0039_02701	A2T98_07510	bactNOG.ENOG4107P5I	polyketide synthase
cluster1219	NSP_43230	UHCC0039_04608	A2T98_20520	bactNOG.ENOG41061BT	NA
cluster1220	NSP_8730	UHCC0039_01067	A2T98_00555	bactNOG.ENOG4107SGM	protein serine threonine phosphatase
cluster1221	NSP_33460	UHCC0039_03615	A2T98_09480	bactNOG.ENOG4108X52	Protein of function (DUF2518)
cluster1222	NSP_41390	UHCC0039_04034	A2T98_18390	bactNOG.ENOG4106GMJ	NA
cluster1223	NSP_40260	UHCC0039_03865	A2T98_02215	bactNOG.ENOG4107QNT	pyruvate dehydrogenase e1 component suBunit beta
cluster1224	NSP_43900	UHCC0039_01580	A2T98_07080	bactNOG.ENOG4105JXE	NA
cluster1225	NSP_26070	UHCC0039_00582	A2T98_00390	bactNOG.ENOG4105EP1	Efflux transporter rnd family, mfp subunit
cluster1226	NSP_21200	UHCC0039_04155	A2T98_03750	bactNOG.ENOG4108Q79	6-phosphogluconolactonase (EC 3.1.1.31)
cluster1227	NSP_21940	UHCC0039_04357	A2T98_18320	NA	NA
cluster1228	NSP_6110	UHCC0039_00350	A2T98_12370	bactNOG.ENOG4108K0W	glycosyl transferase group 1
cluster1229	NSP_40790	UHCC0039_04094	A2T98_04660	bactNOG.ENOG4106S4I	Inherit from COG: Integrase
cluster1230	NSP_19120	UHCC0039_00699	A2T98_16940	bactNOG.ENOG4107R2Q	binding-protein-dependent transport systems inner membrane Component
cluster1231	NSP_14910	UHCC0039_01836	A2T98_02570	bactNOG.ENOG41066JP	NA
cluster1232	NSP_1280	UHCC0039_00110	A2T98_15130	bactNOG.ENOG4106Y02	NA
cluster1233	NSP_4670	UHCC0039_00206	A2T98_18580	bactNOG.ENOG4105C3G	gtp-binding protein
cluster1234	NSP_8100	UHCC0039_02203	A2T98_n0096	bactNOG.ENOG4107CWJ	NA
cluster1235	NSP_3830	UHCC0039_01042	A2T98_00650	bactNOG.ENOG4105C70	Catalyzes the reversible conversion of 2- phosphoglycerate into phosphoenolpyruvate. It is essential for the degradation of carbohydrates via glycolysis (By similarity)
cluster1236	NSP_42410	UHCC0039_04538	A2T98_10915	bactNOG.ENOG4105CQI	Catalyzes the isomerization between 2-isopropylmalate and 3-isopropylmalate, via the formation of 2-isopropylmaleate (By similarity)
cluster1237	NSP_11390	UHCC0039_01104	A2T98_13675	bactNOG.ENOG4108N5B	2-phosphosulfolactate phosphatase
cluster1238	NSP_48600	UHCC0039_03366	A2T98_02825	bactNOG.ENOG41060XX	NA
cluster1239	NSP_9930	UHCC0039_02079	A2T98_07635	bactNOG.ENOG4105V6Y	Protein of unknown function (DUF2930)
cluster1240	NSP_49520	UHCC0039_00955	A2T98_04210	bactNOG.ENOG4107Z8V	Digests double-stranded RNA. Involved in the processing of primary rRNA transcript to yield the immediate precursors to the large and small rRNAs (23S and 16S). Also processes some mRNAs, and tRNAs when they are encoded in the rRNA operon (By similarity)
cluster1241	NSP_44550	UHCC0039_01641	A2T98_09870	bactNOG.ENOG4108U25	lysozyme
cluster1242	NSP_7530	UHCC0039_00481	A2T98_17750	bactNOG.ENOG4105ENV	phosphonate C-P lyase system protein PhnK
cluster1243	NSP_26530	UHCC0039_00543	A2T98_05875	NA	NA
cluster1244	NSP_11660	UHCC0039_01132	A2T98_19815	bactNOG.ENOG4107VQM	serine threonine protein phosphatase
cluster1245	NSP_40690	UHCC0039_04108	A2T98_04605	bactNOG.ENOG4107RIU	May be involved in the formation or repair of Fe-S clusters present in iron-sulfur proteins (By similarity)
cluster1246	NSP_39280	UHCC0039_03951	A2T98_17005	bactNOG.ENOG4108JIF	Catalyzes the folate-dependent formation of 5-methyl- uridine at position 54 (M-5-U54) in all tRNAs (By similarity)
cluster1247	NSP_52870	UHCC0039_03694	A2T98_14905	bactNOG.ENOG4108HWK	serine threonine protein kinase
cluster1248	NSP_47890	UHCC0039_03421	A2T98_12580	bactNOG.ENOG4105GGC	Transcriptional regulator (XRE family
cluster1249	NSP_17590	UHCC0039_01362	A2T98_04500	bactNOG.ENOG4108XDB	Universal stress protein
cluster1250	NSP_40970	UHCC0039_04075	A2T98_04745	bactNOG.ENOG41072YX	NA
cluster1251	NSP_29750	UHCC0039_02335	A2T98_01330	bactNOG.ENOG4105F0N	pyrophosphate phospho-hydrolase
cluster1252	NSP_28090	UHCC0039_04252	A2T98_19170	bactNOG.ENOG4108PVI	Major Facilitator superfamily
cluster1253	NSP_46050	UHCC0039_02722	A2T98_07610	bactNOG.ENOG4108KMK	Diguanylate cyclase
cluster1254	NSP_40340	UHCC0039_03858	A2T98_02250	bactNOG.ENOG4105MXK	Carbon dioxide concentrating mechanism protein
cluster1255	NSP_2560	UHCC0039_03113	A2T98_00905	bactNOG.ENOG4105MBX	NA
cluster1256	NSP_49110	UHCC0039_00919	A2T98_21285	bactNOG.ENOG4105GGN	NA
cluster1257	NSP_38780	UHCC0039_02502	A2T98_06655	bactNOG.ENOG41080D9	Swarming motility protein YbiA
cluster1258	NSP_2680	UHCC0039_03102	A2T98_15425	bactNOG.ENOG4107390	Transcriptional regulator, luxr family
cluster1259	NSP_13170	UHCC0039_01265	A2T98_21550	bactNOG.ENOG4108C04	Serine Threonine protein kinase
cluster1260	NSP_46450	UHCC0039_02687	A2T98_07440	bactNOG.ENOG4108NIS	domain protein
cluster1261	NSP_48020	UHCC0039_03410	A2T98_13910	bactNOG.ENOG4105E4R	Precorrin-3B C17-methyltransferase
cluster1262	NSP_45610	UHCC0039_01735	A2T98_08460	bactNOG.ENOG4108UY8	response regulator
cluster1263	NSP_21930	UHCC0039_04356	A2T98_18325	bactNOG.ENOG4107T4N	CheB methylesterase
cluster1264	NSP_5410	UHCC0039_00277	A2T98_13430	bactNOG.ENOG4105DGU	Histone deacetylase
cluster1265	NSP_17740	UHCC0039_01348	A2T98_02900	bactNOG.ENOG41066V7,bactNOG.ENOG41071GF	NA
cluster1266	NSP_28790	UHCC0039_04194	A2T98_18020	bactNOG.ENOG4107QYT	Catalyzes the conversion of dihydroorotate to orotate with quinone as electron acceptor (By similarity)
cluster1267	NSP_12290	UHCC0039_01193	A2T98_19505	bactNOG.ENOG4107X0Y	Histidine kinase
cluster1268	NSP_13410	UHCC0039_01291	A2T98_21640	bactNOG.ENOG4105DMZ	Cell wall formation. Catalyzes the addition of glutamate to the nucleotide precursor UDP-N-acetylmuramoyl-L-alanine (UMA) (By similarity)
cluster1269	NSP_14580	UHCC0039_01809	A2T98_02700	bactNOG.ENOG4107U6W	FAD linked oxidase domain protein
cluster1270	NSP_46190	UHCC0039_02710	A2T98_07545	bactNOG.ENOG4105C2T	Binding-protein-dependent transport systems, inner membrane component
cluster1271	NSP_49300	UHCC0039_00935	A2T98_21210	bactNOG.ENOG4105C0C	Catalyzes the oxidation of 3-carboxy-2-hydroxy-4- methylpentanoate (3-isopropylmalate) to 3-carboxy-4-methyl-2- oxopentanoate. The product decarboxylates to 4-methyl-2 oxopentanoate (By similarity)
cluster1272	NSP_16810	UHCC0039_01425	A2T98_03670	bactNOG.ENOG4105Y16	NA
cluster1273	NSP_52510	UHCC0039_03306	A2T98_11515	bactNOG.ENOG4105F0B	NHL repeat containing protein
cluster1274	NSP_44050	UHCC0039_01593	A2T98_12825	bactNOG.ENOG4105VX1	NA
cluster1275	NSP_46350	UHCC0039_02696	A2T98_07485	NA	NA
cluster1276	NSP_39480	UHCC0039_03930	A2T98_04950	bactNOG.ENOG4105F91	Catalyzes the phosphorylation of NAD to NADP. Utilizes ATP and other nucleoside triphosphates as well as inorganic polyphosphate as a source of phosphorus (By similarity)
cluster1277	NSP_49280	UHCC0039_00934	A2T98_21215	NA	NA
cluster1278	NSP_9110	UHCC0039_02153	A2T98_05730	bactNOG.ENOG4105QDN	NA
cluster1279	NSP_16580	UHCC0039_00730	A2T98_09605	bactNOG.ENOG4105DSE	periplasmic solute binding protein
cluster1280	NSP_49330	UHCC0039_00938	A2T98_21195	bactNOG.ENOG4107Q2B	NA
cluster1281	NSP_4090	UHCC0039_00152	A2T98_03550	bactNOG.ENOG4105F1R	Converts heme B (protoheme IX) to heme O by substitution of the vinyl group on carbon 2 of heme B porphyrin ring with a hydroxyethyl farnesyl side group (By similarity)
cluster1282	NSP_19690	UHCC0039_00649	A2T98_07025	bactNOG.ENOG4106PWT	Pfam:DUF820
cluster1283	NSP_35120	UHCC0039_03021	A2T98_17700	bactNOG.ENOG4105D5T	phosphonate abc transporter
cluster1284	NSP_33500	UHCC0039_03611	A2T98_09500	bactNOG.ENOG4105PWN	phosphate abc transporter
cluster1285	NSP_17640	UHCC0039_01358	A2T98_04515	bactNOG.ENOG4106DB0	NA
cluster1286	NSP_24510	UHCC0039_n0276	A2T98_n0233	NA	NA
cluster1287	NSP_49920	UHCC0039_03847	A2T98_02295	bactNOG.ENOG4105JIH	DUF218 domain
cluster1288	NSP_14320	UHCC0039_01786	A2T98_19965	bactNOG.ENOG41068X2	NA
cluster1289	NSP_24790	UHCC0039_02869	A2T98_20255	bactNOG.ENOG4107SUY	NOL1/NOP2/sun family
cluster1290	NSP_44910	UHCC0039_01670	A2T98_05420	bactNOG.ENOG41067KQ	phycobilisome degradation protein
cluster1291	NSP_9670	UHCC0039_02103	A2T98_07755	bactNOG.ENOG4108DIG	cyanophycin synthetase
cluster1292	NSP_8130	UHCC0039_02200	A2T98_09915	bactNOG.ENOG4107RYK	peptidase
cluster1293	NSP_9350	UHCC0039_02130	A2T98_15390	bactNOG.ENOG4105KBC	Seems to be the binding site for several of the factors involved in protein synthesis and appears to be essential for accurate translation (By similarity)
cluster1294	NSP_24320	UHCC0039_02908	A2T98_20790	bactNOG.ENOG4105P92	Conserved nitrate reductase-associated protein (Nitr_red_assoc)
cluster1295	NSP_44000	UHCC0039_01589	A2T98_12810	bactNOG.ENOG4105C7C	involved in the biosynthesis of lipid A, a phosphorylated glycolipid that anchors the lipopolysaccharide to the outer membrane of the cell (By similarity)
cluster1296	NSP_28030	UHCC0039_04258	A2T98_19200	bactNOG.ENOG4107QIZ	NADH dehydrogenase
cluster1297	NSP_51590	UHCC0039_03201	A2T98_08010	bactNOG.ENOG4105DCX	Part of the twin-arginine translocation (Tat) system that transports large folded proteins containing a characteristic twin-arginine motif in their signal peptide across membranes. Together with TatB, TatC is part of a receptor directly interacting with Tat signal peptides (By similarity)
cluster1298	NSP_24800	UHCC0039_02868	A2T98_20250	bactNOG.ENOG4108K1U	Predicted membrane protein (DUF2157)
cluster1299	NSP_30510	UHCC0039_02384	A2T98_01560	bactNOG.ENOG4108U9Z	Glycosyl transferase, family 2
cluster1300	NSP_31440	UHCC0039_04499	A2T98_11085	bactNOG.ENOG4107Y82	Catalyzes a mechanistically unusual reaction, the ATP- dependent insertion of CO2 between the N7 and N8 nitrogen atoms of 7,8-diaminopelargonic acid (DAPA) to form an ureido ring (By similarity)
cluster1301	NSP_6690	UHCC0039_00401	A2T98_06335	bactNOG.ENOG4105QR9	Toxic component of a toxin-antitoxin (TA) module. A
cluster1302	NSP_41940	UHCC0039_03988	A2T98_03295	bactNOG.ENOG4107T74	glycosyl transferase group 1
cluster1303	NSP_53360	UHCC0039_04653	A2T98_18695	bactNOG.ENOG4107FUV	Tetratricopeptide repeat
cluster1304	NSP_25460	UHCC0039_02805	A2T98_07800	bactNOG.ENOG4107SPS	oxidoreductase
cluster1305	NSP_53200	UHCC0039_04639	A2T98_09150	bactNOG.ENOG4105YSZ	Protein of unknown function (DUF1565)
cluster1306	NSP_52770	UHCC0039_03283	A2T98_06565	bactNOG.ENOG4105CPA	NA
cluster1307	NSP_51210	UHCC0039_03238	A2T98_16030	bactNOG.ENOG4108252	dihydroneopterin aldolase
cluster1308	NSP_10940	UHCC0039_01994	A2T98_16250	bactNOG.ENOG4107K3Q	Glycosyl hydrolase like GH101
cluster1309	NSP_10600	UHCC0039_02022	A2T98_11785	bactNOG.ENOG4105CGV	This protein promotes the GTP-dependent binding of aminoacyl-tRNA to the A-site of ribosomes during protein biosynthesis (By similarity)
cluster1310	NSP_41530	UHCC0039_04020	A2T98_18455	bactNOG.ENOG4106JD1	PsaA and PsaB bind P700, the primary electron donor of photosystem I (PSI), as well as the electron acceptors A0, A1 and FX. PSI is a plastocyanin cytochrome c6-ferredoxin oxidoreductase, converting photonic excitation into a charge separation, which transfers an electron from the donor P700 chlorophyll pair to the spectroscopically characterized acceptors A0, A1, FX, FA and FB in turn. Oxidized …
cluster1311	NSP_42990	UHCC0039_04586	A2T98_11295	bactNOG.ENOG4108X0H	NA
cluster1312	NSP_9710	UHCC0039_02099	A2T98_07735	bactNOG.ENOG4107WGS	precorrin-6Y C5,15-methyltransferase (Decarboxylating), CbiT subunit
cluster1313	NSP_14830	UHCC0039_01831	A2T98_02595	bactNOG.ENOG4106B1D	glycosyl transferase group 1
cluster1314	NSP_31380	UHCC0039_04493	A2T98_12790	bactNOG.ENOG4105F1K	Glutamine amidotransferase
cluster1315	NSP_5150	UHCC0039_00252	A2T98_10240	bactNOG.ENOG4105KY7	NA
cluster1316	NSP_23730	UHCC0039_02960	A2T98_21410	bactNOG.ENOG4106HE5	methyltransferase
cluster1317	NSP_23500	UHCC0039_02646	A2T98_10505	bactNOG.ENOG4108ZCG	alkyl hydroperoxide reductase Thiol specific antioxidant Mal allergen
cluster1318	NSP_44470	UHCC0039_01633	A2T98_22280	bactNOG.ENOG4105DHC	Aminoglycoside phosphotransferase
cluster1319	NSP_27530	UHCC0039_04291	A2T98_18030	bactNOG.ENOG4105WGE	conserved membrane protein
cluster1320	NSP_34550	UHCC0039_03006	A2T98_10675	bactNOG.ENOG4107UUB	Sodium hydrogen exchanger
cluster1321	NSP_27000	UHCC0039_00499	A2T98_09340	bactNOG.ENOG4107RFJ	antibiotic biosynthesis protein
cluster1322	NSP_38730	UHCC0039_n0243	A2T98_03510	bactNOG.ENOG4108Y4T	Pentapeptide repeat protein
cluster1323	NSP_52130	UHCC0039_03341	A2T98_02940	bactNOG.ENOG410675C	NA
cluster1324	NSP_1530	UHCC0039_00134	A2T98_03955	bactNOG.ENOG4105K2N	gCN5-related N-acetyltransferase
cluster1325	NSP_8120	UHCC0039_02201	A2T98_09920	bactNOG.ENOG4105EV5	Peptidase, M16
cluster1326	NSP_9160	UHCC0039_02148	A2T98_05705	bactNOG.ENOG41088U9	NA
cluster1327	NSP_23020	UHCC0039_04436	A2T98_05605	bactNOG.ENOG4108K06	D-Alanine-D-alanine ligase
cluster1328	NSP_3370	UHCC0039_01000	A2T98_12470	bactNOG.ENOG4105DRE	desaturase
cluster1329	NSP_47780	UHCC0039_03432	A2T98_12620	bactNOG.ENOG41066PC	NA
cluster1330	NSP_31040	UHCC0039_02432	A2T98_01800	bactNOG.ENOG4105T32	Protein of unknown function (DUF3611)
cluster1331	NSP_26770	UHCC0039_00520	A2T98_05765	bactNOG.ENOG4107JXW	NA
cluster1332	NSP_24010	UHCC0039_02937	A2T98_06925	bactNOG.ENOG4107V2B	glycosyl transferase group 1
cluster1333	NSP_43400	UHCC0039_04623	A2T98_09230	bactNOG.ENOG4108ZAF	Molybdopterin
cluster1334	NSP_50520	UHCC0039_03791	A2T98_14690	bactNOG.ENOG4107U0E	Major Facilitator superfamily
cluster1335	NSP_25860	UHCC0039_02769	A2T98_07280	bactNOG.ENOG4105KGE	Single strand-specific metallo-endoribonuclease involved in late-stage 70S ribosome quality control and in maturation of the 3' terminus of the 16S rRNA (By similarity)
cluster1336	NSP_40830	UHCC0039_04090	A2T98_04680	bactNOG.ENOG4105DK8	Nitrogenase molybdenum-iron cofactor biosynthesis protein NifN
cluster1337	NSP_27430	UHCC0039_04301	A2T98_20645	bactNOG.ENOG4107W4Z	Nuclease SbcCD, D subunit
cluster1338	NSP_21360	UHCC0039_04139	A2T98_16395	bactNOG.ENOG4108DH7	Inherit from COG: wd repeat
cluster1339	NSP_12550	UHCC0039_01215	A2T98_19405	bactNOG.ENOG4105P8W	NA
cluster1340	NSP_43770	UHCC0039_01569	A2T98_16690	bactNOG.ENOG4105CKE	Binds the lower part of the 30S subunit head. Binds mRNA in the 70S ribosome, positioning it for translation (By similarity)
cluster1341	NSP_31300	UHCC0039_04485	A2T98_12755	bactNOG.ENOG41075V4	NA
cluster1342	NSP_35350	UHCC0039_03738	A2T98_07230	bactNOG.ENOG4105ZDA	NA
cluster1343	NSP_24590	UHCC0039_02887	A2T98_20205	bactNOG.ENOG4105UD5	aldo keto reductase
cluster1344	NSP_18100	UHCC0039_01897	A2T98_05975	bactNOG.ENOG4105QQX	NA
cluster1345	NSP_4310	UHCC0039_00171	A2T98_18925	bactNOG.ENOG4105CBS	Chea signal transduction histidine kinase
cluster1346	NSP_43090	UHCC0039_04596	A2T98_20760	bactNOG.ENOG4108IV0	ABC, transporter
cluster1347	NSP_32320	UHCC0039_01516	A2T98_01155	bactNOG.ENOG4107ZFZ	Functions as a ribosomal silencing factor. Interacts with ribosomal protein L14 (rplN), blocking formation of intersubunit bridge B8. Prevents association of the 30S and 50S ribosomal subunits and the formation of functional ribosomes, thus repressing translation (By similarity)
cluster1348	NSP_32370	UHCC0039_01526	A2T98_01130	bactNOG.ENOG4107IYQ	Cytosine-specific DNA
cluster1349	NSP_38750	UHCC0039_02505	A2T98_03520	bactNOG.ENOG4108T8W	Pfam:DUF820
cluster1350	NSP_18460	UHCC0039_01931	A2T98_06125	bactNOG.ENOG4106B3Z	Protein of unknown function (DUF3134)
cluster1351	NSP_52620	UHCC0039_03296	A2T98_04055	bactNOG.ENOG4105E2Z	phosphate ABC transporter (Permease
cluster1352	NSP_1130	UHCC0039_00096	A2T98_15195	bactNOG.ENOG4107PGW	NA
cluster1353	NSP_44020	UHCC0039_01590	A2T98_12815	bactNOG.ENOG4107RVD	Membrane
cluster1354	NSP_11950	UHCC0039_01160	A2T98_19675	bactNOG.ENOG4108IHU	transport system permease protein
cluster1355	NSP_32360	UHCC0039_01520	A2T98_01135	bactNOG.ENOG4107HVT	Domain of unknown function (DUF697)
cluster1356	NSP_1120	UHCC0039_00095	A2T98_15200	bactNOG.ENOG4105HTM	NA
cluster1357	NSP_29320	UHCC0039_02296	A2T98_21975	bactNOG.ENOG4107F4X	DnaJ domain
cluster1358	NSP_47300	UHCC0039_03480	A2T98_01905	bactNOG.ENOG41082EZ	Binds to DNA and alters its conformation. May be involved in regulation of gene expression, nucleoid organization and DNA protection (By similarity)
cluster1359	NSP_38760	UHCC0039_02504	A2T98_06645	bactNOG.ENOG410720Q	NA
cluster1360	NSP_1100	UHCC0039_00091	A2T98_15210	bactNOG.ENOG4105DZ9	Lipid-A-disaccharide synthase
cluster1361	NSP_37200	UHCC0039_03064	A2T98_13635	bactNOG.ENOG4108KMD	Alpha Beta Hydrolase
cluster1362	NSP_27400	UHCC0039_04304	A2T98_20635	NA	NA
cluster1363	NSP_2460	UHCC0039_03123	A2T98_12220	bactNOG.ENOG4105DP5	Catalyzes the biosynthesis of agmatine from arginine (By similarity)
cluster1364	NSP_43590	UHCC0039_01552	A2T98_16605	bactNOG.ENOG4105CTF	DNA-dependent RNA polymerase catalyzes the transcription of DNA into RNA using the four ribonucleoside triphosphates as substrates (By similarity)
cluster1365	NSP_12860	UHCC0039_01237	A2T98_06165	bactNOG.ENOG4105DQR	SNARE associated Golgi
cluster1366	NSP_8710	UHCC0039_01065	A2T98_00565	bactNOG.ENOG4107Y1F	Involved in the transcription termination process (By similarity)
cluster1367	NSP_10180	UHCC0039_02058	A2T98_15800	bactNOG.ENOG4108NGR	Regulatory component of sensory transduction system
cluster1368	NSP_9080	UHCC0039_02155	A2T98_05740	bactNOG.ENOG4108E0C	Type ii restriction enzyme
cluster1369	NSP_29900	UHCC0039_02348	A2T98_01375	bactNOG.ENOG41082J5	oxidoreductase DCC
cluster1370	NSP_1520	UHCC0039_00133	A2T98_03960	bactNOG.ENOG4105HIH	NA
cluster1371	NSP_27910	UHCC0039_04269	A2T98_19255	bactNOG.ENOG41063NV	YcfA-like protein
cluster1372	NSP_38710	UHCC0039_02509	A2T98_03500	bactNOG.ENOG4108Q15	NA
cluster1373	NSP_10430	UHCC0039_n0205	A2T98_15910	bactNOG.ENOG4105VNX	Protein of unknown function (DUF2839)
cluster1374	NSP_26200	UHCC0039_00570	A2T98_00450	bactNOG.ENOG4105H9W	Short-chain dehydrogenase reductase Sdr
cluster1375	NSP_40640	UHCC0039_04112	A2T98_18220	bactNOG.ENOG4107UV0	Alcohol dehydrogenase zinc-binding domain protein
cluster1376	NSP_20200	UHCC0039_00608	A2T98_11865	bactNOG.ENOG4108ZP8	Acetolactate synthase small subunit
cluster1377	NSP_44370	UHCC0039_01624	A2T98_22235	bactNOG.ENOG41082JE	Phosphoribosylformylglycinamidine synthase, purS
cluster1378	NSP_26330	UHCC0039_00560	A2T98_11955	bactNOG.ENOG41084M5	Catalyzes the NADPH-dependent reduction of ketopantoate into pantoic acid (By similarity)
cluster1379	NSP_47270	UHCC0039_03482	A2T98_08845	bactNOG.ENOG4105DFU	Cell wall formation (By similarity)
cluster1380	NSP_36950	UHCC0039_03697	A2T98_00275	bactNOG.ENOG4105N7N	Pentapeptide repeat-containing protein
cluster1381	NSP_18510	UHCC0039_01935	A2T98_06145	bactNOG.ENOG41071D5	NA
cluster1382	NSP_16350	UHCC0039_00751	A2T98_09700	bactNOG.ENOG4105K46	50S ribosomal protein l27
cluster1383	NSP_18040	UHCC0039_01893	A2T98_05955	bactNOG.ENOG4105S2S	Two component transcriptional regulator, winged helix family
cluster1384	NSP_36060	UHCC0039_00874	A2T98_08950	bactNOG.ENOG4107TCF	glycine cleavage
cluster1385	NSP_13350	UHCC0039_01284	A2T98_21625	bactNOG.ENOG4105C59	p-type ATPase
cluster1386	NSP_9170	UHCC0039_02147	A2T98_05700	bactNOG.ENOG4108KIG	NA
cluster1387	NSP_35260	UHCC0039_03747	A2T98_03180	bactNOG.ENOG41077NB	NA
cluster1388	NSP_27620	UHCC0039_02967	A2T98_15595	bactNOG.ENOG4108VGY	Pfam:DUF820
cluster1389	NSP_8890	UHCC0039_01081	A2T98_08355	bactNOG.ENOG4108VQJ	O-methyltransferase
cluster1390	NSP_44460	UHCC0039_01632	A2T98_22275	NA	NA
cluster1391	NSP_20730	UHCC0039_02760	A2T98_17905	bactNOG.ENOG4105X3T	NA
cluster1392	NSP_39490	UHCC0039_03929	A2T98_04945	bactNOG.ENOG41082X4	NDH-1 shuttles electrons from NADH, via FMN and iron- sulfur (Fe-S) centers, to quinones in the respiratory chain. The immediate electron acceptor for the enzyme in this species is believed to be ubiquinone. Couples the redox reaction to proton translocation (for every two electrons transferred, four hydrogen ions are translocated across the cytoplasmic membrane), and thus conserves the redox ene…
cluster1393	NSP_53240	UHCC0039_04642	A2T98_09135	bactNOG.ENOG4108NC6	Protein of unknown function (DUF1565)
cluster1394	NSP_6330	UHCC0039_00368	A2T98_16195	bactNOG.ENOG41090I0	type I restriction enzyme R protein N
cluster1395	NSP_53380	UHCC0039_04655	A2T98_18685	bactNOG.ENOG4109056	Pfam:DUF2257
cluster1396	NSP_50710	UHCC0039_03772	A2T98_06585	bactNOG.ENOG4108PU0	restriction endonuclease
cluster1397	NSP_12320	UHCC0039_01196	A2T98_19495	bactNOG.ENOG4108Z5U	NA
cluster1398	NSP_14550	UHCC0039_01806	A2T98_02710	bactNOG.ENOG4106PNQ	Key enzyme in heme biosynthesis. Catalyzes the oxidative decarboxylation of propionic acid side chains of rings A and B of coproporphyrinogen III (By similarity)
cluster1399	NSP_4190	UHCC0039_00160	A2T98_18870	bactNOG.ENOG4105CER	acetyl-CoA carboxylase biotin carboxylase
cluster1400	NSP_31830	UHCC0039_01473	A2T98_00830	bactNOG.ENOG41067ES	purine-binding chemotaxis protein
cluster1401	NSP_1320	UHCC0039_00113	A2T98_15115	bactNOG.ENOG4107QS2	Symporter
cluster1402	NSP_45800	UHCC0039_01753	A2T98_16835	bactNOG.ENOG4105MMR	Involved in urease metallocenter assembly. Binds nickel. Probably functions as a nickel donor during metallocenter assembly (By similarity)
cluster1403	NSP_46640	UHCC0039_02670	A2T98_20090	bactNOG.ENOG4107SHN	Potassium channel protein
cluster1404	NSP_16880	UHCC0039_01421	A2T98_08450	bactNOG.ENOG4105CPQ	Dehydrogenase
cluster1405	NSP_27720	UHCC0039_02975	A2T98_15635	bactNOG.ENOG4107XW6	Cell division inhibitor that blocks the formation of polar Z ring septums. Rapidly oscillates between the poles of the cell to destabilize FtsZ filaments that have formed before they mature into polar Z rings. Prevents FtsZ polymerization (By similarity)
cluster1406	NSP_46560	UHCC0039_02677	A2T98_07380	bactNOG.ENOG4107VEH	membrane fusion protein DevB
cluster1407	NSP_37840	UHCC0039_02586	A2T98_17410	bactNOG.ENOG4105QPE	NA
cluster1408	NSP_7840	UHCC0039_02227	A2T98_15960	bactNOG.ENOG41068N0	NA
cluster1409	NSP_7170	UHCC0039_00445	A2T98_06190	bactNOG.ENOG4105FIK	Inherit from COG: dihydropteroate synthase
cluster1410	NSP_40070	UHCC0039_03880	A2T98_19085	bactNOG.ENOG4106AST	May help in the organization of the PsaE and PsaF subunits (By similarity)
cluster1411	NSP_21380	UHCC0039_04690,UHCC0039_04137	*	bactNOG.ENOG4108XNS	NA
cluster1412	NSP_48710	UHCC0039_00884	A2T98_11605	bactNOG.ENOG4105QV0	NA
cluster1413	NSP_13960	UHCC0039_01344	A2T98_16100	NA	NA
cluster1414	NSP_40370	UHCC0039_03856	A2T98_02260	bactNOG.ENOG4105S3V	Carbon dioxide concentrating mechanism protein
cluster1415	NSP_31650	UHCC0039_01456	A2T98_16495	bactNOG.ENOG4105CK4	Destroys radicals which are normally produced within the cells and which are toxic to biological systems (By similarity)
cluster1416	NSP_19370	UHCC0039_00678	A2T98_16855	bactNOG.ENOG4105CM1	Catalyzes, together with MoaC, the conversion of 5'-GTP to cyclic pyranopterin monophosphate (cPMP or molybdopterin precursor Z) (By similarity)
cluster1417	NSP_20100	UHCC0039_00616	A2T98_10615	bactNOG.ENOG4105CB2	alcohol dehydrogenase
cluster1418	NSP_14590	UHCC0039_01810	A2T98_02695	bactNOG.ENOG4108N81	ABC exporter membrane fusion protein, DevB family
cluster1419	NSP_38120	UHCC0039_02562	A2T98_11620	bactNOG.ENOG4108UHU	Aldolase
cluster1420	NSP_43190	UHCC0039_04605	A2T98_20715	bactNOG.ENOG4105HU6	NA
cluster1421	NSP_1670	UHCC0039_00145	A2T98_03895	bactNOG.ENOG4107QQ5	ABC transporter, substrate binding protein, possibly oligopeptides
cluster1422	NSP_52660	UHCC0039_03292	A2T98_04030	bactNOG.ENOG4105D6M	Phosphoglucomutase Phosphomannomutase
cluster1423	NSP_27370	UHCC0039_04307	A2T98_20620	bactNOG.ENOG4107EEN	Catalyzes the addition of meso-diaminopimelic acid to the nucleotide precursor UDP-N-acetylmuramoyl-L-alanyl-D-glutamate (UMAG) in the biosynthesis of bacterial cell-wall peptidoglycan (By similarity)
cluster1424	NSP_5080	UHCC0039_00246	A2T98_10200	bactNOG.ENOG4105EF2	Drtgg domain protein
cluster1425	NSP_6950	UHCC0039_00425	A2T98_06290	bactNOG.ENOG4105E90	ABC transporter
cluster1426	NSP_16980	UHCC0039_01414	A2T98_02085	bactNOG.ENOG4108K8W	von Willebrand factor, type A
cluster1427	NSP_53480	UHCC0039_04664	A2T98_18650	bactNOG.ENOG4107AFY	proteinase inhibitor I4 serpin
cluster1428	NSP_26470	UHCC0039_00549	A2T98_05905	bactNOG.ENOG4105QUZ	NA
cluster1429	NSP_13600	UHCC0039_01308	A2T98_21710	bactNOG.ENOG41066FT	condensation domain protein
cluster1430	NSP_15430	UHCC0039_00831	A2T98_14510	bactNOG.ENOG4108XNA	Gas vesicle
cluster1431	NSP_27850	UHCC0039_02987	A2T98_15685	bactNOG.ENOG4107RPI	Modulator of DNA gyrase
cluster1432	NSP_45650	UHCC0039_01738	A2T98_09825	bactNOG.ENOG4105C73	Releases the supercoiling and torsional tension of DNA, which is introduced during the DNA replication and transcription, by transiently cleaving and rejoining one strand of the DNA duplex. Introduces a single-strand break via transesterification at a target site in duplex DNA. The scissile phosphodiester is attacked by the catalytic tyrosine of the enzyme, resulting in the formation of a DNA-(5'…
cluster1433	NSP_39900	UHCC0039_03894	A2T98_19360	bactNOG.ENOG4107SIN	Na H antiporter
cluster1434	NSP_37100	UHCC0039_03054	A2T98_13735	bactNOG.ENOG4105Y92	NA
cluster1435	NSP_17520	UHCC0039_01369	A2T98_04465	bactNOG.ENOG4107MWG	CAB ELIP HLIP superfamily
cluster1436	NSP_7060	UHCC0039_00434	A2T98_06245	bactNOG.ENOG4105T6B	Nad-dependent epimerase dehydratase
cluster1437	NSP_18810	UHCC0039_01961	A2T98_18825	bactNOG.ENOG4105PSQ	Acyl-transferase
cluster1438	NSP_11800	UHCC0039_01145	A2T98_19750	bactNOG.ENOG4105CNK	Required, probably indirectly, for the hydroxylation of 2-octaprenylphenol to 2-octaprenyl-6-hydroxy-phenol, the fourth step in ubiquinone biosynthesis (By similarity)
cluster1439	NSP_2400	UHCC0039_03129	A2T98_12245	bactNOG.ENOG4106KKQ	NA
cluster1440	NSP_39440	UHCC0039_03936	A2T98_04975	bactNOG.ENOG41062XJ	Alpha Beta Hydrolase Fold protein
cluster1441	NSP_45020	UHCC0039_01680	A2T98_05370	bactNOG.ENOG4105SA9	Catalyzes the transfer of the L-Ara4N moiety of the glycolipid undecaprenyl phosphate-alpha-L-Ara4N to lipid A. The modified arabinose is attached to lipid A and is required for resistance to polymyxin and cationic antimicrobial peptides (By similarity)
cluster1442	NSP_16590	UHCC0039_00729	A2T98_09600	bactNOG.ENOG4105DIK	(ABC) transporter
cluster1443	NSP_4830	UHCC0039_00221	A2T98_10010	bactNOG.ENOG4105KHE	NA
cluster1444	NSP_26230	UHCC0039_00568	A2T98_00460	NA	NA
cluster1445	NSP_31130	UHCC0039_02441	A2T98_01840	bactNOG.ENOG4108R4Z	Functions in the N-end rule pathway of protein degradation where it conjugates Leu, Phe and, less efficiently, Met from aminoacyl-tRNAs to the N-termini of proteins containing an N-terminal arginine or lysine (By similarity)
cluster1446	NSP_35340	UHCC0039_03739	A2T98_07235	bactNOG.ENOG41073X8	NA
cluster1447	NSP_53430	UHCC0039_04660	A2T98_18670	bactNOG.ENOG4105EDK	PfkB domain protein
cluster1448	NSP_1180	UHCC0039_00100	A2T98_15175	bactNOG.ENOG4108WF6	Histidine kinase
cluster1449	NSP_42250	UHCC0039_04522	A2T98_10960	bactNOG.ENOG4105MVU	Domain of unknown function DUF29
cluster1450	NSP_19450	UHCC0039_00672	A2T98_00510	bactNOG.ENOG4106RMN	Sigma factors are initiation factors that promote the attachment of RNA polymerase to specific initiation sites and are then released (By similarity)
cluster1451	NSP_22040	UHCC0039_04364	A2T98_18295	bactNOG.ENOG4105DWF	phosphomethylpyrimidine kinase
cluster1452	NSP_10450	UHCC0039_02034	A2T98_15920	bactNOG.ENOG4107ZGA	Thioesterase
cluster1453	NSP_17120	UHCC0039_01402	A2T98_12980	bactNOG.ENOG4105CNU	cell division protein FtsK
cluster1454	NSP_5030	UHCC0039_00242	A2T98_10180	bactNOG.ENOG4105CYM	Glutathione S-transferase
cluster1455	NSP_28310	UHCC0039_04238	A2T98_21785	bactNOG.ENOG4105W1Y	Transcriptional regulator
cluster1456	NSP_11080	UHCC0039_01980	A2T98_18750	NA	NA
cluster1457	NSP_44060	UHCC0039_01594	A2T98_12830	bactNOG.ENOG4105BZF	Glycosyl transferase (Group 1
cluster1458	NSP_31000	UHCC0039_02428	A2T98_01780	bactNOG.ENOG4108QRV	Histidine kinase
cluster1459	NSP_48180	UHCC0039_03399	A2T98_13815	bactNOG.ENOG4105E4F	Isochorismate synthase
cluster1460	NSP_1260	UHCC0039_00108	A2T98_15140	bactNOG.ENOG4107FAF	Pfam:UPF0057
cluster1461	NSP_26420	UHCC0039_00553	A2T98_05925	bactNOG.ENOG4105C7B	Threonine dehydratase
cluster1462	NSP_7680	UHCC0039_02241	A2T98_21010	bactNOG.ENOG4105E06	May play a role in 30S ribosomal subunit biogenesis. Unusual circulary permuted GTPase that catalyzes rapid hydrolysis of GTP with a slow catalytic turnover (By similarity)
cluster1463	NSP_18780	UHCC0039_01958	A2T98_18840	bactNOG.ENOG4105WQ5	TonB family
cluster1464	NSP_26020	UHCC0039_00586	A2T98_00370	bactNOG.ENOG4108Q62	OmpR subfamily protein
cluster1465	NSP_2540	UHCC0039_03115	A2T98_00915	bactNOG.ENOG4105CAS	nag kinase
cluster1466	NSP_4980	UHCC0039_00237	A2T98_10155	bactNOG.ENOG4107S5T	Carbohydrate kinase
cluster1467	NSP_49090	UHCC0039_00917	A2T98_21295	bactNOG.ENOG4105N2N	Pentapeptide repeat-containing protein
cluster1468	NSP_14740	UHCC0039_01824	A2T98_02625	bactNOG.ENOG4107QRP	cobalamin biosynthesis protein CobW
cluster1469	NSP_18770	UHCC0039_01957	A2T98_18845	bactNOG.ENOG4105CIK	Amidinotransferase
cluster1470	NSP_41110	UHCC0039_n0383	A2T98_n0149	NA	NA
cluster1471	NSP_30040	UHCC0039_02361	A2T98_01440	bactNOG.ENOG4108PJG	von Willebrand factor, type A
cluster1472	NSP_4410	UHCC0039_00180	A2T98_18970	bactNOG.ENOG4106DX4	f1 f0 ATPase, methanosarcina type, subunit 2
cluster1473	NSP_31730	UHCC0039_01463	A2T98_03325	bactNOG.ENOG4106H4E	NA
cluster1474	NSP_14160	UHCC0039_01773	A2T98_19910	bactNOG.ENOG4105NT3	This b-type cytochrome is tightly associated with the reaction center of photosystem II and possibly is part of the water-oxidation complex (By similarity)
cluster1475	NSP_27440	UHCC0039_04300	A2T98_20650	NA	NA
cluster1476	NSP_25100	UHCC0039_02840	A2T98_16290	bactNOG.ENOG4106AZX	NA
cluster1477	NSP_15520	UHCC0039_00822	A2T98_14555	bactNOG.ENOG4106NUG	NA
cluster1478	NSP_32330	UHCC0039_01517	A2T98_01150	bactNOG.ENOG4105Y9W	Protein of unknown function (DUF1230)
cluster1479	NSP_23940	UHCC0039_02944	A2T98_06890	bactNOG.ENOG4107Z4G	N-acetyltransferase
cluster1480	NSP_41970	UHCC0039_03985	A2T98_03310	bactNOG.ENOG4107WYY	Glycosyl transferase (Group 1
cluster1481	NSP_27010	UHCC0039_00498	A2T98_09335	bactNOG.ENOG4107SEQ	Methyltransferase Type
cluster1482	NSP_33610	UHCC0039_03601	A2T98_03045	bactNOG.ENOG4107XXJ	peptidase S8 and S53, subtilisin, kexin, sedolisin
cluster1483	NSP_17060	UHCC0039_01407	A2T98_02105	bactNOG.ENOG41062YC	NA
cluster1484	NSP_670	UHCC0039_n0012	A2T98_n0140	NA	NA
cluster1485	NSP_37110	UHCC0039_03055	A2T98_13730	bactNOG.ENOG4107V6A	Flavin containing amine oxidoreductase
cluster1486	NSP_20400	UHCC0039_02248	A2T98_21040	bactNOG.ENOG4105CZX	twitching motility protein
cluster1487	NSP_30850	UHCC0039_02416	A2T98_01715	bactNOG.ENOG4108ZP9	Protein of unknown function (DUF2808)
cluster1488	NSP_17850	UHCC0039_01879	A2T98_07920	bactNOG.ENOG4108QC6	Inherit from COG: serine threonine protein phosphatase
cluster1489	NSP_47990	UHCC0039_03412	A2T98_12540	bactNOG.ENOG4105NHU	Nuclease that resolves Holliday junction intermediates in genetic recombination. Cleaves the cruciform structure in supercoiled DNA by nicking to strands with the same polarity at sites symmetrically opposed at the junction in the homologous arms and leaves a 5'-terminal phosphate and a 3'-terminal hydroxyl group (By similarity)
cluster1490	NSP_48590	UHCC0039_03367	A2T98_02820	bactNOG.ENOG4105S00	peptidase C14 caspase catalytic subunit P20
cluster1491	NSP_37300	UHCC0039_02637	A2T98_10470	bactNOG.ENOG4107SG9	type iii restriction
cluster1492	NSP_17880	UHCC0039_01882	A2T98_07905	bactNOG.ENOG410906A	Beta-Ig-H3 fasciclin
cluster1493	NSP_18440	UHCC0039_01928	A2T98_06115	bactNOG.ENOG4105WN2	Stabilizes the interaction between PsaC and the PSI core, assists the docking of the ferredoxin to PSI and interacts with ferredoxin-NADP oxidoreductase (By similarity)
cluster1494	NSP_47540	UHCC0039_03455	A2T98_01990	bactNOG.ENOG4107U2H	recombinase
cluster1495	NSP_50460	UHCC0039_03795	A2T98_14725	bactNOG.ENOG4105CZI	D-fructose-1,6-bisphosphate 1-phosphohydrolase class 1
cluster1496	NSP_26110	UHCC0039_00578	A2T98_00410	bactNOG.ENOG4107AZK	NA
cluster1497	NSP_14870	UHCC0039_01834	A2T98_02580	bactNOG.ENOG4108XAG	Pfam:DUF820
cluster1498	NSP_12210	UHCC0039_01185	A2T98_19540	bactNOG.ENOG41089RH	HAD-superfamily hydrolase subfamily IA variant 3
cluster1499	NSP_8170	UHCC0039_02196	A2T98_09895	bactNOG.ENOG4105D40	peptidase, M24
cluster1500	NSP_15970	UHCC0039_00785	A2T98_00795	NA	NA
cluster1501	NSP_45300	UHCC0039_01708	A2T98_20880	bactNOG.ENOG4106KG2	PAS fold
cluster1502	NSP_20820	UHCC0039_02752	A2T98_17865	bactNOG.ENOG4108Q62	OmpR subfamily protein
cluster1503	NSP_3240	UHCC0039_00988	A2T98_16360	bactNOG.ENOG41060W6	NA
cluster1504	NSP_3260	UHCC0039_00990	A2T98_16370	bactNOG.ENOG4108Z90	colanic acid biosynthesis acetyltransferase wcaF
cluster1505	NSP_35910	UHCC0039_00860	A2T98_12410	bactNOG.ENOG41068Z1	NA
cluster1506	NSP_50430	UHCC0039_03798	A2T98_14740	bactNOG.ENOG4107RNI	Glucose 6-phosphate dehydrogenase effector OpcA
cluster1507	NSP_33130	UHCC0039_03649	A2T98_13170	bactNOG.ENOG4108XUX	Pfam:DUF820
cluster1508	NSP_6280	UHCC0039_00363	A2T98_16220	bactNOG.ENOG4108X1S	NA
cluster1509	NSP_49820	UHCC0039_03688	A2T98_02765	bactNOG.ENOG41089U7	fad dependent oxidoreductase
cluster1510	NSP_25620	UHCC0039_02791	A2T98_12170	bactNOG.ENOG4106DPM	reductase 57 kD subunit
cluster1511	NSP_660	UHCC0039_00054	A2T98_13795	bactNOG.ENOG4105C59	p-type ATPase
cluster1512	NSP_41170	UHCC0039_04053	A2T98_14375	bactNOG.ENOG4105C8H	hydrogenase maturation protein Hypf
cluster1513	NSP_50950	UHCC0039_03256	A2T98_17510	bactNOG.ENOG4105CCQ	Cleaves peptides in various proteins in a process that requires ATP hydrolysis. Has a chymotrypsin-like activity. Plays a major role in the degradation of misfolded proteins (By similarity)
cluster1514	NSP_1170	UHCC0039_00099	A2T98_15180	bactNOG.ENOG4108248	multisensor signal transduction histidine kinase
cluster1515	NSP_35330	UHCC0039_03740	A2T98_07240	bactNOG.ENOG4108QUZ	rdd domain containing protein
cluster1516	NSP_28830	UHCC0039_04191	A2T98_14035	bactNOG.ENOG4105E46	N-alpha,N-alpha,N-alpha-trimethyl-L-histidine metabolic process
cluster1517	NSP_27750	UHCC0039_02978	A2T98_15645	bactNOG.ENOG4108XJX	Nudix Hydrolase
cluster1518	NSP_27320	UHCC0039_04311	A2T98_20600	bactNOG.ENOG4108RMW	NA
cluster1519	NSP_21290	UHCC0039_04146	A2T98_03715	bactNOG.ENOG4105CV1	Transketolase (EC 2.2.1.1)
cluster1520	NSP_50690	UHCC0039_03774	A2T98_06575	bactNOG.ENOG41089PP	Protein of unknown function (DUF429)
cluster1521	NSP_46090	UHCC0039_02719	A2T98_07595	bactNOG.ENOG4108YZ4	nudix hydrolase
cluster1522	NSP_1830	UHCC0039_03175	A2T98_17255	bactNOG.ENOG4105MFV	ABC-2 type transporter
cluster1523	NSP_30620	UHCC0039_02395	A2T98_01615	bactNOG.ENOG4105FAW	cDP-glucose 4,6-dehydratase
cluster1524	NSP_15070	UHCC0039_01849	A2T98_02505	bactNOG.ENOG4105S9Z	YciI-Like Protein
cluster1525	NSP_7190	UHCC0039_00447	A2T98_06180	bactNOG.ENOG4105CZN	Potassium uptake protein
cluster1526	NSP_44840	UHCC0039_01666	A2T98_05440	bactNOG.ENOG4106P8Y	Pfam:DUF820
cluster1527	NSP_40840	UHCC0039_04089	A2T98_04685	bactNOG.ENOG4108UR2	Nitrogen fixation protein NifX
cluster1528	NSP_30000	UHCC0039_02357	A2T98_01420	bactNOG.ENOG4105V7C	NA
cluster1529	NSP_52470	UHCC0039_03310	A2T98_11535	bactNOG.ENOG4106CD9	glycosyl transferase group 1
cluster1530	NSP_5210	UHCC0039_00258	A2T98_06535	bactNOG.ENOG4107T01	Ribonuclease bn
cluster1531	NSP_44970	UHCC0039_01676	A2T98_05390	bactNOG.ENOG4108NGR	Regulatory component of sensory transduction system
cluster1532	NSP_740	UHCC0039_00060	A2T98_05050	bactNOG.ENOG4105S03	NA
cluster1533	NSP_10710	UHCC0039_02013	A2T98_08750	bactNOG.ENOG4105Z6C	NA
cluster1534	NSP_43050	UHCC0039_04592	A2T98_08650	bactNOG.ENOG410811H	Required for the first step of histidine biosynthesis. May allow the feedback regulation of ATP phosphoribosyltransferase activity by histidine (By similarity)
cluster1535	NSP_6250	UHCC0039_00360	A2T98_12315	bactNOG.ENOG4108RSZ	esterase lipase thioesterase family active site
cluster1536	NSP_49320	UHCC0039_00937	A2T98_21200	bactNOG.ENOG4107Q2B	NA
cluster1537	NSP_25800	UHCC0039_02775	A2T98_07250	bactNOG.ENOG41061SS	CAB ELIP HLIP superfamily protein
cluster1538	NSP_31890	UHCC0039_01477	A2T98_20450	bactNOG.ENOG4107T1D	extracellular solute-binding protein family 1
cluster1539	NSP_10930	UHCC0039_n0198	A2T98_n0169	NA	NA
cluster1540	NSP_8820	UHCC0039_01075	A2T98_08390	bactNOG.ENOG4106KCY	PRC-barrel domain protein
cluster1541	NSP_10850	UHCC0039_02002	A2T98_08695	bactNOG.ENOG4107H6A	Transcriptional regulator, Crp Fnr family
cluster1542	NSP_29380	UHCC0039_02301	A2T98_22000	bactNOG.ENOG4108342	Biotin-(Acetyl-CoA-carboxylase) ligase
cluster1543	NSP_43260	UHCC0039_04611	A2T98_20535	bactNOG.ENOG41062KC	NA
cluster1544	NSP_33270	UHCC0039_03635	A2T98_13235	bactNOG.ENOG4108Y3F	Inherit from COG: Competence protein
cluster1545	NSP_43990	UHCC0039_01588	A2T98_12805	bactNOG.ENOG4108YXN	Involved in unsaturated fatty acids biosynthesis. Catalyzes the dehydration of short chain beta-hydroxyacyl-ACPs and long chain saturated and unsaturated beta-hydroxyacyl-ACPs (By similarity)
cluster1546	NSP_14670	UHCC0039_01818	A2T98_02655	bactNOG.ENOG4108YXW	Together with MoaA, is involved in the conversion of 5'- GTP to cyclic pyranopterin monophosphate (cPMP or molybdopterin precursor Z) (By similarity)
cluster1547	NSP_32060	UHCC0039_01493	A2T98_01275	bactNOG.ENOG4105CT4	transporter
cluster1548	NSP_32590	UHCC0039_04284	A2T98_18055	bactNOG.ENOG4105ESY	DevC protein
cluster1549	NSP_30550	UHCC0039_02388	A2T98_01580	bactNOG.ENOG41077Z6	NA
cluster1550	NSP_31920	UHCC0039_01480	A2T98_20465	bactNOG.ENOG4105C42	Type I secretion membrane fusion protein (HlyD
cluster1551	NSP_37920	UHCC0039_02577	A2T98_15250	bactNOG.ENOG4105CMR	udp-glucose 4-epimerase
cluster1552	NSP_47420	UHCC0039_03469	A2T98_01960	bactNOG.ENOG4105NDA	Rhomboid family
cluster1553	NSP_31810	UHCC0039_01471	A2T98_00840	bactNOG.ENOG4105TK4	response regulator
cluster1554	NSP_24230	UHCC0039_02916	A2T98_08135	bactNOG.ENOG4105J80	Produces ATP from ADP in the presence of a proton gradient across the membrane. The gamma chain is believed to be important in regulating ATPase activity and the flow of protons through the CF(0) complex (By similarity)
cluster1555	NSP_28650	UHCC0039_n0394	A2T98_17955	NA	NA
cluster1556	NSP_37150	UHCC0039_03058	A2T98_13715	bactNOG.ENOG41064JD	NA
cluster1557	NSP_11020	UHCC0039_01986	A2T98_18720	bactNOG.ENOG410801T	extracellular ligand-binding receptor
cluster1558	NSP_47500	UHCC0039_03459	A2T98_01970	NA	NA
cluster1559	NSP_19630	UHCC0039_00655	A2T98_08790	bactNOG.ENOG41085V3	Aldo Keto reductase
cluster1560	NSP_26550	UHCC0039_00541	A2T98_05865	NA	NA
cluster1561	NSP_3920	UHCC0039_01050	A2T98_00635	bactNOG.ENOG4108UYE	Lactoylglutathione lyase
cluster1562	NSP_5090	UHCC0039_00247	A2T98_10210	bactNOG.ENOG4105EX2	Binding-protein-dependent transport systems, inner membrane component
cluster1563	NSP_12390	UHCC0039_01203	A2T98_19465	bactNOG.ENOG4106NJY	NA
cluster1564	NSP_51950	UHCC0039_03358	A2T98_02860	bactNOG.ENOG4105CQM	Urea amidohydrolase subunit alpha
cluster1565	NSP_13900	UHCC0039_01338	A2T98_16070	NA	NA
cluster1566	NSP_51390	UHCC0039_03221	A2T98_15045	bactNOG.ENOG4105C55	Specifically methylates position 2 of adenine 2503 in 23S rRNA and position 2 of adenine 37 in tRNAs
cluster1567	NSP_52010	UHCC0039_03352	A2T98_02890	bactNOG.ENOG4105DCH	radical SAM domain protein
cluster1568	NSP_53270	UHCC0039_04645	A2T98_09120	bactNOG.ENOG41084KG	Thiamine biosynthesis protein thiS
cluster1569	NSP_42590	UHCC0039_04554	A2T98_10840	bactNOG.ENOG4105X8G	Uncharacterized protein conserved in bacteria (DUF2141)
cluster1570	NSP_17680	UHCC0039_01354	A2T98_16135	bactNOG.ENOG4108JQ6	ABC transporter
cluster1571	NSP_44270	UHCC0039_01614	A2T98_22185	bactNOG.ENOG4105SR0	Protein of unknown function (DUF2973)
cluster1572	NSP_9180	UHCC0039_02146	A2T98_05690	bactNOG.ENOG4105F4D	NA
cluster1573	NSP_53310	UHCC0039_04648	A2T98_09100	bactNOG.ENOG4105DGI	Alkaline phosphatase
cluster1574	NSP_42190	UHCC0039_04516	A2T98_10995	bactNOG.ENOG4105NHQ	Racemase
cluster1575	NSP_9140	UHCC0039_02150	A2T98_05715	bactNOG.ENOG4105C1V	Peptidase, M16
cluster1576	NSP_12940	UHCC0039_01244	A2T98_09045	bactNOG.ENOG4105E4M	(twin-arginine translocation) pathway signal
cluster1577	NSP_10970	UHCC0039_01991	A2T98_16235	bactNOG.ENOG4105C2M	dna polymerase I
cluster1578	NSP_29250	UHCC0039_02289	A2T98_21940	bactNOG.ENOG4108YHX	Protein of unknown function (DUF433)
cluster1579	NSP_15010	UHCC0039_01843	A2T98_02535	bactNOG.ENOG4108IJ9	(ABC) transporter
cluster1580	NSP_8330	UHCC0039_02180	A2T98_10755	bactNOG.ENOG4105VF7	tolerance protein
cluster1581	NSP_13220	UHCC0039_01271	A2T98_21580	bactNOG.ENOG4106NRK	NA
cluster1582	NSP_31110	UHCC0039_02439	A2T98_01830	bactNOG.ENOG41082AF	Binds 16S rRNA, required for the assembly of 30S particles and may also be responsible for determining the conformation of the 16S rRNA at the A site (By similarity)
cluster1583	NSP_13190	UHCC0039_01267	A2T98_21565	bactNOG.ENOG41088TR	Inherit from COG: Vwa containing coxe family protein
cluster1584	NSP_22100	UHCC0039_04369	A2T98_20550	bactNOG.ENOG4108PIM	Heterocyst differentiation protein
cluster1585	NSP_10240	UHCC0039_02052	A2T98_15830	bactNOG.ENOG4105US7	Histidine kinase
cluster1586	NSP_37620	UHCC0039_02605	A2T98_10350	bactNOG.ENOG4106V84	Domain of unknown function (DUF2382)
cluster1587	NSP_42610	UHCC0039_04556	A2T98_21525	bactNOG.ENOG4105DB2	DnaK-type molecular chaperone (HSP70 family
cluster1588	NSP_19770	UHCC0039_00641	A2T98_06980	bactNOG.ENOG4107RKH	extracellular solute-binding protein family 1
cluster1589	NSP_44740	UHCC0039_01657	A2T98_05485	bactNOG.ENOG4105ECK	Fatty Acid Desaturase
cluster1590	NSP_7410	UHCC0039_00468	A2T98_17810	bactNOG.ENOG4108UXH	NA
cluster1591	NSP_42580	UHCC0039_04553	A2T98_10845	bactNOG.ENOG4108UZ1	peptidoglycan-binding domain 1
cluster1592	NSP_5830	UHCC0039_00325	A2T98_05155	bactNOG.ENOG41065GF	Alpha/beta hydrolase of unknown function (DUF1400)
cluster1593	NSP_26370	UHCC0039_00556	A2T98_05945	bactNOG.ENOG4107YA5	TPR repeat-containing protein
cluster1594	NSP_26940	UHCC0039_00504	A2T98_09365	bactNOG.ENOG4107EEY	synthase
cluster1595	NSP_2820	UHCC0039_03090	A2T98_15500	bactNOG.ENOG4105WQ0	NA
cluster1596	NSP_34940	UHCC0039_02490	A2T98_06735	bactNOG.ENOG4106QXU	ribonuclease II
cluster1597	NSP_46150	UHCC0039_02714	A2T98_07565	bactNOG.ENOG4105S2M	Inherit from COG: Addiction module toxin, RelE StbE family
cluster1598	NSP_49670	UHCC0039_00968	A2T98_04090	bactNOG.ENOG4105D3G	Pseudouridine synthase
cluster1599	NSP_31090	UHCC0039_02437	A2T98_01820	bactNOG.ENOG4105DZP	Membrane-associated zinc metalloprotease
cluster1600	NSP_60	UHCC0039_00005	A2T98_21465	bactNOG.ENOG4108XYM	Pfam:DUF1821
cluster1601	NSP_21790	UHCC0039_04341	A2T98_16435	bactNOG.ENOG4107TS6	dihydroorotase EC 3.5.2.3
cluster1602	NSP_10150	UHCC0039_02061	A2T98_15785	bactNOG.ENOG4108M1K	S-layer protein
cluster1603	NSP_25180	UHCC0039_02833	A2T98_16265	bactNOG.ENOG4106NDE	Ammonium Transporter Family
cluster1604	NSP_41790	UHCC0039_04003	A2T98_18105	bactNOG.ENOG4108PPB	Seems to be required for the assembly of the photosystem I complex (By similarity)
cluster1605	NSP_5800	UHCC0039_00322	A2T98_13275	bactNOG.ENOG4105CQ9	aldose 1-epimerase
cluster1606	NSP_12570	UHCC0039_01217	A2T98_19395	bactNOG.ENOG4105CQ0	ABC transporter
cluster1607	NSP_48770	UHCC0039_00890	A2T98_05265	bactNOG.ENOG4105EH2	Catalyzes the conversion of epoxyqueuosine (oQ) to queuosine (Q), which is a hypermodified base found in the wobble positions of tRNA(Asp), tRNA(Asn), tRNA(His) and tRNA(Tyr) (By similarity)
cluster1608	NSP_33650	UHCC0039_03598	A2T98_03050	bactNOG.ENOG4106GGQ	NA
cluster1609	NSP_42120	UHCC0039_04509	A2T98_11035	bactNOG.ENOG41061SS	CAB ELIP HLIP superfamily protein
cluster1610	NSP_51100	UHCC0039_03247	A2T98_17555	bactNOG.ENOG4108V4M	Cobalt abc transporter
cluster1611	NSP_41210	UHCC0039_04049	A2T98_14395	bactNOG.ENOG4105C45	hydrogenase expression formation protein (HypE)
cluster1612	NSP_15080	UHCC0039_01851	A2T98_02500	bactNOG.ENOG4105C6A	phenylalanyl-tRNA synthetase (beta subunit)
cluster1613	NSP_30400	UHCC0039_02375	A2T98_01500	bactNOG.ENOG4108J6M	tetratricopeptide repeat domain protein
cluster1614	NSP_40220	UHCC0039_03869	A2T98_02195	bactNOG.ENOG410832T	acetyltransferase, (GNAT) family
cluster1615	NSP_35890	UHCC0039_00858	A2T98_12420	bactNOG.ENOG4108UIQ	Methylates the ribose at the nucleotide 34 wobble position in the two leucyl isoacceptors tRNA(Leu)(CmAA) and tRNA(Leu)(cmnm5UmAA). Catalyzes the methyl transfer from S- adenosyl-L-methionine to the 2'-OH of the wobble nucleotide (By similarity)
cluster1616	NSP_30060	UHCC0039_02363	A2T98_01450	bactNOG.ENOG41084T6	Serine Threonine
cluster1617	NSP_52480	UHCC0039_03309	A2T98_11530	bactNOG.ENOG4108QZG	UbiA prenyltransferase
cluster1618	NSP_11880	UHCC0039_01153	A2T98_19710	bactNOG.ENOG4105C5U	The UvrABC repair system catalyzes the recognition and processing of DNA lesions. UvrA is an ATPase and a DNA-binding protein. A damage recognition complex composed of 2 UvrA and 2 UvrB subunits scans DNA for abnormalities. When the presence of a lesion has been verified by UvrB, the UvrA molecules dissociate (By similarity)
cluster1619	NSP_40810	UHCC0039_04092	A2T98_04670	bactNOG.ENOG4107J4E	Mo-dependent nitrogenase C-terminus
cluster1620	NSP_41060	UHCC0039_04065	A2T98_04780	bactNOG.ENOG41069F3	NA
cluster1621	NSP_40440	UHCC0039_04130	A2T98_06520	bactNOG.ENOG4105G6C	Abortive phage resistance protein
cluster1622	NSP_770	UHCC0039_00063	A2T98_05065	bactNOG.ENOG4108JQC	penicillin-binding protein 1A
cluster1623	NSP_26660	UHCC0039_00531	A2T98_05815	bactNOG.ENOG4108M4G	pfkb domain protein
cluster1624	NSP_35760	UHCC0039_00848	A2T98_14085	bactNOG.ENOG4107QZR	ABC, transporter
cluster1625	NSP_49690	UHCC0039_00969	A2T98_04085	bactNOG.ENOG4105IES	Zinc phosphodiesterase, which displays some tRNA 3'- processing endonuclease activity. Probably involved in tRNA maturation, by removing a 3'-trailer from precursor tRNA (By similarity)
cluster1626	NSP_24930	UHCC0039_02857	A2T98_20355	bactNOG.ENOG4106DMB	CpcD phycobilisome linker domain protein
cluster1627	NSP_52390	UHCC0039_03318	A2T98_11575	bactNOG.ENOG4105F6H	The alpha subunit is responsible for the aldol cleavage of indoleglycerol phosphate to indole and glyceraldehyde 3- phosphate (By similarity)
cluster1628	NSP_41910	UHCC0039_03991	A2T98_03260	bactNOG.ENOG4108PUV	Alpha Beta Hydrolase Fold protein
cluster1629	NSP_27510	UHCC0039_04293	A2T98_20695	bactNOG.ENOG4105S6R	Iron-hydroxamate transporter permease subunit
cluster1630	NSP_8990	UHCC0039_01089	A2T98_08310	bactNOG.ENOG4108VC3	Heat shock protein
cluster1631	NSP_53400	UHCC0039_04657	A2T98_18675	bactNOG.ENOG4108Z67	carbohydrate kinase, thermoresistant glucokinase family
cluster1632	NSP_7890	UHCC0039_02222	A2T98_16040	bactNOG.ENOG4106AKK	s-layer domain-containing protein
cluster1633	NSP_30480	UHCC0039_02381	A2T98_01545	bactNOG.ENOG4107TA3	permease
cluster1634	NSP_2150	UHCC0039_03151	A2T98_11380	bactNOG.ENOG4106C6K	NA
cluster1635	NSP_25260	UHCC0039_02825	A2T98_13555	bactNOG.ENOG4107QUS	2-isopropylmalate synthase homocitrate synthase family protein
cluster1636	NSP_7670	UHCC0039_02242	A2T98_21015	bactNOG.ENOG4105KPB	redox protein, regulator of disulfide bond
cluster1637	NSP_49600	UHCC0039_00961	A2T98_04180	bactNOG.ENOG4105EXZ	Involved in the regulation of ptsG expression by binding and inactivating Mlc (By similarity)
cluster1638	NSP_9190	UHCC0039_02145	A2T98_05685	bactNOG.ENOG4105F4C	Redox regulated molecular chaperone. Protects both thermally unfolding and oxidatively damaged proteins from irreversible aggregation. Plays an important role in the bacterial defense system toward oxidative stress (By similarity)
cluster1639	NSP_44240	UHCC0039_01612	A2T98_22170	bactNOG.ENOG4105C22	threonyL-tRNA synthetase
cluster1640	NSP_24430	UHCC0039_02899	A2T98_20140	bactNOG.ENOG41066RT	NA
cluster1641	NSP_28730	UHCC0039_04198	A2T98_18000	bactNOG.ENOG4105DW3	Response regulator receiver modulated metal dependent phosphohydrolase
cluster1642	NSP_2250	UHCC0039_03141	A2T98_11440	bactNOG.ENOG4108N39	Endonuclease
cluster1643	NSP_11150	UHCC0039_01974	A2T98_18770	bactNOG.ENOG410634S	NA
cluster1644	NSP_27940	UHCC0039_04266	A2T98_19240	bactNOG.ENOG4108ZHX	TM2 domain containing protein
cluster1645	NSP_32000	UHCC0039_01488	A2T98_20500	bactNOG.ENOG4107YWQ	MotA TolQ exbB proton channel
cluster1646	NSP_6510	UHCC0039_00385	A2T98_06435	bactNOG.ENOG4108VNW	ChaB
cluster1647	NSP_36670	UHCC0039_03720	A2T98_00155	bactNOG.ENOG4105CTR	Catalyzes the phosphorylation of the position 2 hydroxy group of 4-diphosphocytidyl-2C-methyl-D-erythritol (By similarity)
cluster1648	NSP_12910	UHCC0039_01241	A2T98_09065	NA	NA
cluster1649	NSP_20760	UHCC0039_02757	A2T98_17890	bactNOG.ENOG4105D9P	serine threonine protein kinase
cluster1650	NSP_13680	UHCC0039_01318	A2T98_n0252	NA	NA
cluster1651	NSP_6160	UHCC0039_n0042	A2T98_n0122	NA	NA
cluster1652	NSP_15500	UHCC0039_00824	A2T98_14545	bactNOG.ENOG4107QIJ	Aconitate hydratase 2
cluster1653	NSP_36450	UHCC0039_02373	A2T98_01490	bactNOG.ENOG4107G6J	POTRA domain, ShlB-type
cluster1654	NSP_45500	UHCC0039_01724	A2T98_08505	bactNOG.ENOG4105JQY	scp-like extracellular
cluster1655	NSP_29310	UHCC0039_02295	A2T98_21970	bactNOG.ENOG4108KGN	Tocopherol cyclase
cluster1656	NSP_46400	UHCC0039_02691	A2T98_07460	bactNOG.ENOG4107Y14	Glycosyl transferase, family 2
cluster1657	NSP_50590	UHCC0039_03784	A2T98_14655	bactNOG.ENOG4105E2K	Glycosyl transferase (Group 1
cluster1658	NSP_790	UHCC0039_00065	A2T98_12845	bactNOG.ENOG4105U9I	Nudix Hydrolase
cluster1659	NSP_53540	UHCC0039_04669	A2T98_18625	bactNOG.ENOG41079I7	NA
cluster1660	NSP_13990	UHCC0039_01347	A2T98_16115	bactNOG.ENOG4105VAS	Could be involved in insertion of integral membrane proteins into the membrane (By similarity)
cluster1661	NSP_17730	UHCC0039_01349	A2T98_02895	bactNOG.ENOG4107JMM	NA
cluster1662	NSP_5380	UHCC0039_n0033	A2T98_13440	NA	NA
cluster1663	NSP_11550	UHCC0039_01120	A2T98_12070	bactNOG.ENOG4108WXC	PAP fibrillin
cluster1664	NSP_32730	UHCC0039_04272	A2T98_19260	bactNOG.ENOG4106VCU	ThiS family
cluster1665	NSP_26620	UHCC0039_00535	A2T98_05835	bactNOG.ENOG4108ZPD	The natural substrate for this enzyme may be peptidyl- tRNAs which drop off the ribosome during protein synthesis (By similarity)
cluster1666	NSP_29530	UHCC0039_02315	A2T98_11190	bactNOG.ENOG4107MWP	Membrane
cluster1667	NSP_19270	UHCC0039_00687	A2T98_16900	bactNOG.ENOG41069T4	NA
cluster1668	NSP_32420	UHCC0039_01531	A2T98_01110	bactNOG.ENOG4105HSE	glycosyl transferase group 1
cluster1669	NSP_15960	UHCC0039_00786	A2T98_00790	bactNOG.ENOG4105EMN	RNA polymerase sigma factor
cluster1670	NSP_2910	UHCC0039_03080	A2T98_15555	bactNOG.ENOG4108W8N	Pfam:DUF820
cluster1671	NSP_10920	UHCC0039_01995	A2T98_16255	bactNOG.ENOG4105J0U	photosystem II
cluster1672	NSP_29220	UHCC0039_02287	A2T98_21925	bactNOG.ENOG4105CCZ	Catalyzes the condensation reaction of fatty acid synthesis by the addition to an acyl acceptor of two carbons from malonyl-ACP. Catalyzes the first condensation reaction which initiates fatty acid synthesis and may therefore play a role in governing the total rate of fatty acid production. Possesses both acetoacetyl-ACP synthase and acetyl transacylase activities. Its substrate specificity deter…
cluster1673	NSP_49400	UHCC0039_00944	A2T98_21160	bactNOG.ENOG4107W7Q	ABC transporter
cluster1674	NSP_28660	UHCC0039_04206	A2T98_17960	bactNOG.ENOG4105CNW	domain protein
cluster1675	NSP_8460	UHCC0039_02169	A2T98_14770	bactNOG.ENOG4108JJA	ABC, transporter
cluster1676	NSP_37140	UHCC0039_03057	A2T98_13720	bactNOG.ENOG4105CZ5	Catalyzes the conversion of uracil and 5-phospho-alpha- D-ribose 1-diphosphate (PRPP) to UMP and diphosphate (By similarity)
cluster1677	NSP_4460	UHCC0039_00185	A2T98_18995	bactNOG.ENOG4108I9T	Pfam:GSPII_E
cluster1678	NSP_13510	UHCC0039_01301	A2T98_21675	bactNOG.ENOG4108Z0Z	intracellular protease Pfpi family
cluster1679	NSP_5980	UHCC0039_00338	A2T98_05085	bactNOG.ENOG4105CMV	Succinyl-CoA synthetase subunit beta
cluster1680	NSP_11970	UHCC0039_01162	A2T98_19665	bactNOG.ENOG4105I5A	penicillin amidase
cluster1681	NSP_13910	UHCC0039_01339	A2T98_16075	NA	NA
cluster1682	NSP_15620	UHCC0039_00815	A2T98_00660	bactNOG.ENOG4108V3E	phosphoribosylglycinamide formyltransferase
cluster1683	NSP_42930	UHCC0039_04581	A2T98_11325	bactNOG.ENOG4105CYQ	Catalyzes the condensation of the acetyl group of acetyl-CoA with 3-methyl-2-oxobutanoate (2-oxoisovalerate) to form 3-carboxy-3-hydroxy-4-methylpentanoate (2-isopropylmalate) (By similarity)
cluster1684	NSP_53470	UHCC0039_04663	A2T98_18655	bactNOG.ENOG4108FJA	Glycosyl transferases group 1
cluster1685	NSP_43850	UHCC0039_01576	A2T98_16725	bactNOG.ENOG4108USA	electron donor, via FMN and iron-sulfur (Fe-S) centers, to quinones in the respiratory and or the photosynthetic chain. The immediate electron acceptor for the enzyme in this species is believed to be plastoquinone. Couples the redox reaction to proton translocation, and thus conserves the redox energy in a proton gradient. Cyanobacterial NDH-1 also plays a role in inorganic carbon- concentration…
cluster1686	NSP_30770	UHCC0039_02409	A2T98_01680	bactNOG.ENOG4106QV9	Domain of unknown function DUF29
cluster1687	NSP_44560	UHCC0039_01642	A2T98_09875	bactNOG.ENOG4107W69	epimerase dehydratase
cluster1688	NSP_14790	UHCC0039_01828	A2T98_02610	bactNOG.ENOG4108PKE	NA
cluster1689	NSP_15510	UHCC0039_00823	A2T98_14550	bactNOG.ENOG4107ISQ	Inherit from COG: transposase
cluster1690	NSP_50490	UHCC0039_03793	A2T98_14700	bactNOG.ENOG4107RJG	ribonucleotide reductase (class II)
cluster1691	NSP_28010	UHCC0039_04260	A2T98_19210	bactNOG.ENOG4107R1X	phosphohexokinase
cluster1692	NSP_11740	UHCC0039_01140	A2T98_19775	bactNOG.ENOG4108E40	two component transcriptional regulator, LuxR family
cluster1693	NSP_13210	UHCC0039_01269	A2T98_21575	bactNOG.ENOG4106P27	NA
cluster1694	NSP_44810	UHCC0039_01663	A2T98_05455	bactNOG.ENOG4105ZDH	Controls the interaction of photosystem II (PSII) cores with the light-harvesting antenna (By similarity)
cluster1695	NSP_21010	UHCC0039_04173	A2T98_03815	bactNOG.ENOG4105CDM	Glutamate-1-semialdehyde aminotransferase
cluster1696	NSP_45560	UHCC0039_01731	A2T98_08480	NA	NA
cluster1697	NSP_45290	UHCC0039_01706	A2T98_20885	bactNOG.ENOG4105C0B	DNA polymerase III (alpha subunit)
cluster1698	NSP_34500	UHCC0039_03001	A2T98_10660	bactNOG.ENOG4107RY8	helicase domain protein
cluster1699	NSP_27390	UHCC0039_04305	A2T98_20630	bactNOG.ENOG4108VY3	Pfam:DUF820
cluster1700	NSP_18670	UHCC0039_01949	A2T98_16755	bactNOG.ENOG4107S2C	ABC, transporter
cluster1701	NSP_1370	UHCC0039_00118	A2T98_15095	bactNOG.ENOG4105QMC	NA
cluster1702	NSP_43600	UHCC0039_01553	A2T98_16610	bactNOG.ENOG4108UHH	Located on the platform of the 30S subunit, it bridges several disparate RNA helices of the 16S rRNA. Forms part of the Shine-Dalgarno cleft in the 70S ribosome (By similarity)
cluster1703	NSP_32040	UHCC0039_01491	A2T98_20515	bactNOG.ENOG4107S0Z	Chromate transporter, chromate ion transporter (CHR) family
cluster1704	NSP_24400	UHCC0039_02901	A2T98_20130	bactNOG.ENOG41082U8	Rieske (2fe-2S)
cluster1705	NSP_2830	UHCC0039_03089	A2T98_15505	bactNOG.ENOG4108M38	Glutathione S-transferase, C-terminal domain
cluster1706	NSP_40210	UHCC0039_03870	A2T98_02190	bactNOG.ENOG4108XIH	Histidine kinase
cluster1707	NSP_17460	UHCC0039_01374	A2T98_08260	bactNOG.ENOG4108HWK	serine threonine protein kinase
cluster1708	NSP_46900	UHCC0039_02654	A2T98_10550	bactNOG.ENOG4105J6M	NA
cluster1709	NSP_4510	UHCC0039_00189	A2T98_19015	bactNOG.ENOG41061JJ	Peptidase family M23
cluster1710	NSP_33360	UHCC0039_03625	A2T98_12300	bactNOG.ENOG4105DPE	Conserved Protein
cluster1711	NSP_21310	UHCC0039_04144	A2T98_16380	bactNOG.ENOG4106KEX	NA
cluster1712	NSP_8280	UHCC0039_02185	A2T98_10780	bactNOG.ENOG4106JWX	Domain of unknown function (DUF3596)
cluster1713	NSP_42570	UHCC0039_04552	A2T98_10850	bactNOG.ENOG4107F89	SMR family transporter
cluster1714	NSP_18920	UHCC0039_00718	A2T98_09575	bactNOG.ENOG4105Q42	NurA domain-containing protein
cluster1715	NSP_2520	UHCC0039_03117	A2T98_00925	bactNOG.ENOG4105CC4	NA
cluster1716	NSP_25090	UHCC0039_02841	A2T98_16295	bactNOG.ENOG4105M08	Membrane
cluster1717	NSP_32390	UHCC0039_01528	A2T98_01125	bactNOG.ENOG4105FCI	Catalyzes a reversible aldol reaction between acetaldehyde and D-glyceraldehyde 3-phosphate to generate 2-deoxy- D-ribose 5-phosphate (By similarity)
cluster1718	NSP_19990	UHCC0039_00624	A2T98_04380	bactNOG.ENOG4107UE9	glycosyl transferase, family 9
cluster1719	NSP_18930	UHCC0039_00717	A2T98_09570	bactNOG.ENOG410806Z	DNA polymerase III subunit delta'
cluster1720	NSP_28280	UHCC0039_04241	A2T98_21770	bactNOG.ENOG4105CAU	Arsenical resistance protein, ArsH
cluster1721	NSP_230	UHCC0039_00020	A2T98_01015	bactNOG.ENOG4108KVB	repeat protein
cluster1722	NSP_18000	UHCC0039_01890	A2T98_20815	bactNOG.ENOG4105CJV	Phosphoribosylformimino-5-aminoimidazole carboxamide ribotide isomerase
cluster1723	NSP_7390	UHCC0039_00466	A2T98_17820	bactNOG.ENOG4105HT3	glycosyl transferase family
cluster1724	NSP_38890	UHCC0039_03067	A2T98_13615	bactNOG.ENOG4105YVS	arsR family transcriptional regulator
cluster1725	NSP_10650	UHCC0039_02018	A2T98_11805	bactNOG.ENOG4108XAD	Protein of unknown function (DUF1997)
cluster1726	NSP_49040	UHCC0039_00912	A2T98_05160	bactNOG.ENOG4105C9G	DNA primase is the polymerase that synthesizes small RNA primers for the Okazaki fragments on both template strands at replication forks during chromosomal DNA synthesis (By similarity)
cluster1727	NSP_31750	UHCC0039_01465	A2T98_03835	bactNOG.ENOG4105CNW	domain protein
cluster1728	NSP_41900	UHCC0039_03992	A2T98_18160	bactNOG.ENOG4105CF5	Short-chain dehydrogenase reductase Sdr
cluster1729	NSP_48080	UHCC0039_03406	A2T98_13900	bactNOG.ENOG41081F0	Precorrin-8x methylmutase
cluster1730	NSP_23870	UHCC0039_02949	A2T98_21370	bactNOG.ENOG4105CWR	In eubacteria ppGpp (guanosine 3'-diphosphate 5-' diphosphate) is a mediator of the stringent response that coordinates a variety of cellular activities in response to changes in nutritional abundance (By similarity)
cluster1731	NSP_33230	UHCC0039_03639	A2T98_13215	bactNOG.ENOG4107U6U	Biliverdin reductase
cluster1732	NSP_30720	UHCC0039_02405	A2T98_01660	bactNOG.ENOG4107FBY	Protein of unknown function (DUF2795)
cluster1733	NSP_250	UHCC0039_00022	A2T98_01025	bactNOG.ENOG4105BZX	nudix hydrolase
cluster1734	NSP_12830	UHCC0039_01235	A2T98_08900	bactNOG.ENOG4107IPM	stage II sporulation protein
cluster1735	NSP_22990	UHCC0039_04433	A2T98_05590	bactNOG.ENOG4108KK4	3-dehydroquinate synthase
cluster1736	NSP_36850	UHCC0039_03706	A2T98_00230	bactNOG.ENOG4108VU9	NA
cluster1737	NSP_21270	UHCC0039_04148	A2T98_03725	bactNOG.ENOG4105VNB	Carrier of the growing fatty acid chain in fatty acid biosynthesis (By similarity)
cluster1738	NSP_32670	UHCC0039_04278	A2T98_18075	bactNOG.ENOG4108ZWY	Photosystem II oxygen evolving complex protein PsbP
cluster1739	NSP_18720	UHCC0039_01953	A2T98_18865	bactNOG.ENOG4105C8D	Catalyzes the ATP-dependent amination of UTP to CTP with either L-glutamine or ammonia as the source of nitrogen (By similarity)
cluster1740	NSP_46410	UHCC0039_02690	A2T98_07455	bactNOG.ENOG4107M8Z	Uncharacterized protein conserved in bacteria (DUF2141)
cluster1741	NSP_16850	UHCC0039_01423	A2T98_02465	bactNOG.ENOG4106FAU	EamA-like transporter family
cluster1742	NSP_19650	UHCC0039_00653	A2T98_07045	NA	NA
cluster1743	NSP_38860	UHCC0039_03065	A2T98_13625	bactNOG.ENOG4105CYM	Glutathione S-transferase
cluster1744	NSP_51120	UHCC0039_03245	A2T98_17565	bactNOG.ENOG4105G01	cobalamin (vitamin B12) biosynthesis CbiM protein
cluster1745	NSP_43880	UHCC0039_01578	A2T98_16735	bactNOG.ENOG41077B4	AMIN domain
cluster1746	NSP_46920	UHCC0039_02652	A2T98_10540	bactNOG.ENOG4107SRV	DNA polymerase III (Delta subunit)
cluster1747	NSP_4390	UHCC0039_00178	A2T98_18960	bactNOG.ENOG41082JU	C subunit
cluster1748	NSP_3690	UHCC0039_01029	A2T98_08595	bactNOG.ENOG4105KW0	Pfam:DUF2869
cluster1749	NSP_43720	UHCC0039_01564	A2T98_16665	bactNOG.ENOG4105KAR	One of the proteins that surrounds the polypeptide exit tunnel on the outside of the subunit (By similarity)
cluster1750	NSP_16170	UHCC0039_00767	A2T98_17345	bactNOG.ENOG4108TCG	allophycocyanin beta subunit
cluster1751	NSP_9840	UHCC0039_02088	A2T98_07675	bactNOG.ENOG4105WVZ	Sigma factors are initiation factors that promote the attachment of RNA polymerase to specific initiation sites and are then released (By similarity)
cluster1752	NSP_49510	UHCC0039_00953	A2T98_21330	bactNOG.ENOG410700J	NA
cluster1753	NSP_44130	UHCC0039_01601	A2T98_22115	bactNOG.ENOG41071AX	NA
cluster1754	NSP_31540	UHCC0039_01448	A2T98_04335	bactNOG.ENOG4108VIQ	Cupin 2, conserved barrel domain protein
cluster1755	NSP_37650	UHCC0039_02604	A2T98_17480	bactNOG.ENOG4107FYI	Alpha/beta hydrolase of unknown function (DUF1400)
cluster1756	NSP_17420	UHCC0039_01377	A2T98_08245	bactNOG.ENOG4105CTP	PilT protein domain protein
cluster1757	NSP_27730	UHCC0039_02976	A2T98_15640	bactNOG.ENOG4105F8G	Type III effector Hrp-dependent
cluster1758	NSP_49620	UHCC0039_00963	A2T98_04115	bactNOG.ENOG41074V5	FAD binding domain
cluster1759	NSP_19900	UHCC0039_00631	A2T98_07355	bactNOG.ENOG41090SK	Domain of unknown function (DUF1817)
cluster1760	NSP_41180	UHCC0039_04052	A2T98_14380	bactNOG.ENOG41082MF	Hydrogenase assembly chaperone hypC hupF
cluster1761	NSP_40530	UHCC0039_04120	A2T98_18255	bactNOG.ENOG4105XV5	nifz family
cluster1762	NSP_32960	UHCC0039_03662	A2T98_17650	bactNOG.ENOG4105C3H	Acts as a processive, ATP-dependent zinc metallopeptidase for both cytoplasmic and membrane proteins. Plays a role in the quality control of integral membrane proteins (By similarity)
cluster1763	NSP_50630	UHCC0039_03780	A2T98_14635	bactNOG.ENOG4108M2H	Protein of unknown function (DUF3769)
cluster1764	NSP_8720	UHCC0039_01066	A2T98_00560	bactNOG.ENOG4105CCP	Involved in targeting and insertion of nascent membrane proteins into the cytoplasmic membrane. Acts as a receptor for the complex formed by the signal recognition particle (SRP) and the ribosome-nascent chain (RNC)
cluster1765	NSP_27460	UHCC0039_04298	A2T98_20660	bactNOG.ENOG4105C2R	Single-stranded-DNA-specific exonuclease (RecJ)
cluster1766	NSP_2040	UHCC0039_03157	A2T98_04265	bactNOG.ENOG4105DWR	Catalyzes the dephosphorylation of undecaprenyl diphosphate (UPP). Confers resistance to bacitracin (By similarity)
cluster1767	NSP_38280	UHCC0039_02546	A2T98_13475	bactNOG.ENOG4105EB3	Histidine kinase
cluster1768	NSP_10760	UHCC0039_02008	A2T98_08725	bactNOG.ENOG4107S6Y	radical SAM domain protein
cluster1769	NSP_50830	UHCC0039_03762	A2T98_03250	bactNOG.ENOG4105DSE	periplasmic solute binding protein
cluster1770	NSP_5280	UHCC0039_00267	A2T98_03000	bactNOG.ENOG4105EA6	outer membrane usher protein
cluster1771	NSP_53250	UHCC0039_04643	A2T98_09130	bactNOG.ENOG4108NJ5	NA
cluster1772	NSP_5300	UHCC0039_00268	A2T98_02995	bactNOG.ENOG4105P3J	spore coat U domain protein
cluster1773	NSP_5170	UHCC0039_00254	A2T98_10250	bactNOG.ENOG4108P8W	Alpha Beta Hydrolase Fold protein
cluster1774	NSP_53600	UHCC0039_04674	A2T98_04440	bactNOG.ENOG4106AWQ	NA
cluster1775	NSP_46060	UHCC0039_02721	A2T98_07605	bactNOG.ENOG4108JQC	penicillin-binding protein 1A
cluster1776	NSP_24250	UHCC0039_n0282	A2T98_n0081	NA	NA
cluster1777	NSP_39340	UHCC0039_03946	A2T98_16975	bactNOG.ENOG4106KSU	integral membrane sensor signal transduction histidine kinase
cluster1778	NSP_2620	UHCC0039_03107	A2T98_00875	bactNOG.ENOG4108R0D	protein with myosin-like
cluster1779	NSP_44600	UHCC0039_01645	A2T98_05545	bactNOG.ENOG4107E9G	NA
cluster1780	NSP_6630	UHCC0039_00396	A2T98_06380	bactNOG.ENOG41083RU	NA
cluster1781	NSP_29570	UHCC0039_02320	A2T98_13565	bactNOG.ENOG41082JR	5-formyltetrahydrofolate cyclo-ligase
cluster1782	NSP_14270	UHCC0039_01782	A2T98_19950	bactNOG.ENOG41068TD	NA
cluster1783	NSP_11240	UHCC0039_01968	A2T98_18800	bactNOG.ENOG41064YV	NA
cluster1784	NSP_10260	UHCC0039_02050	A2T98_15840	bactNOG.ENOG4105ZVY	2-oxoisovalerate dehydrogenase, E1 component beta subunit
cluster1785	NSP_46700	UHCC0039_02665	A2T98_20065	NA	NA
cluster1786	NSP_42620	UHCC0039_04557	A2T98_21520	bactNOG.ENOG4105E5J	UV damage endonuclease
cluster1787	NSP_9950	UHCC0039_02077	A2T98_07625	bactNOG.ENOG4105DNJ	May play a role in the repair of endogenous alkylation damage (By similarity)
cluster1788	NSP_38950	UHCC0039_03071	A2T98_11260	bactNOG.ENOG4105DVQ	Cell wall formation. Catalyzes the transfer of a GlcNAc subunit on undecaprenyl-pyrophosphoryl-MurNAc-pentapeptide (lipid intermediate I) to form undecaprenyl-pyrophosphoryl-MurNAc- (pentapeptide)GlcNAc (lipid intermediate II) (By similarity)
cluster1789	NSP_11940	UHCC0039_01159	A2T98_19680	bactNOG.ENOG4105DQ5	transport system permease protein
cluster1790	NSP_24900	UHCC0039_02859	A2T98_20345	bactNOG.ENOG4108SDR	phycocyanin, alpha subunit
cluster1791	NSP_11710	UHCC0039_01136	A2T98_19790	bactNOG.ENOG4105UEM	NA
cluster1792	NSP_31310	UHCC0039_04486	A2T98_12760	bactNOG.ENOG4105DR1	Catalyzes the dehydration of the S-form of NAD(P)HX at the expense of ADP, which is converted to AMP. Together with NAD(P)HX epimerase, which catalyzes the epimerization of the S- and R-forms, the enzyme allows the repair of both epimers of NAD(P)HX, a damaged form of NAD(P)H that is a result of enzymatic or heat-dependent hydration (By similarity)
cluster1793	NSP_38530	UHCC0039_02525	A2T98_03430	bactNOG.ENOG4105C6U	Exchanges the guanine residue with 7-aminomethyl-7- deazaguanine in tRNAs with GU(N) anticodons (tRNA-Asp, -Asn, -His and -Tyr). After this exchange, a cyclopentendiol moiety is attached to the 7-aminomethyl group of 7-deazaguanine, resulting in the hypermodified nucleoside queuosine (Q) (7-(((4,5-cis- dihydroxy-2-cyclopenten-1-yl)amino)methyl)-7-deazaguanosine) (By similarity)
cluster1794	NSP_25210	UHCC0039_02830	A2T98_13530	bactNOG.ENOG4108RMT	NA
cluster1795	NSP_15040	UHCC0039_01846	A2T98_02520	bactNOG.ENOG4108DHS	Phosphoglucomutase/phosphomannomutase, alpha/beta/alpha domain III
cluster1796	NSP_4530	UHCC0039_00191	A2T98_19025	bactNOG.ENOG4105D6W	Tetrapolymerization of the monopyrrole PBG into the hydroxymethylbilane pre-uroporphyrinogen in several discrete steps (By similarity)
cluster1797	NSP_33370	UHCC0039_03624	A2T98_12305	bactNOG.ENOG4105DVC	DnaJ domain protein
cluster1798	NSP_9300	UHCC0039_02135	A2T98_15405	bactNOG.ENOG4105NJY	NA
cluster1799	NSP_45180	UHCC0039_01696	A2T98_20925	bactNOG.ENOG4105CN1	protease
cluster1800	NSP_51110	UHCC0039_03246	A2T98_17560	bactNOG.ENOG4108JJB	ABC transporter
cluster1801	NSP_38420	UHCC0039_02535	A2T98_07785	NA	NA
cluster1802	NSP_30440	UHCC0039_02379	A2T98_01520	bactNOG.ENOG4106R1T	NA
cluster1803	NSP_28760	UHCC0039_04196	A2T98_18010	bactNOG.ENOG4105D44	asparaginase
cluster1804	NSP_29050	UHCC0039_02272	A2T98_21845	bactNOG.ENOG4106UZB	Peptidase S13, D-Ala-D-Ala carboxypeptidase C
cluster1805	NSP_53130	UHCC0039_04633	A2T98_09180	bactNOG.ENOG4105NAN	IF-3 binds to the 30S ribosomal subunit and shifts the equilibrum between 70S ribosomes and their 50S and 30S subunits in favor of the free subunits, thus enhancing the availability of 30S subunits on which protein synthesis initiation begins (By similarity)
cluster1806	NSP_41960	UHCC0039_03986	A2T98_03305	bactNOG.ENOG4108KG9	Glycosyl transferase (Group 1
cluster1807	NSP_52140	UHCC0039_03340	A2T98_02945	bactNOG.ENOG4105U5X	NA
cluster1808	NSP_7470	UHCC0039_00474	A2T98_17780	bactNOG.ENOG4105D5T	phosphonate abc transporter
cluster1809	NSP_51430	UHCC0039_03217	A2T98_15025	bactNOG.ENOG4105CDU	Replicative dna helicase
cluster1810	NSP_14330	UHCC0039_01787	A2T98_19975	bactNOG.ENOG4108WXX	cell division protein FtsQ
cluster1811	NSP_44950	UHCC0039_01674	A2T98_05400	bactNOG.ENOG4105CNG	UPF0061 protein
cluster1812	NSP_29450	UHCC0039_02308	A2T98_11220	NA	NA
cluster1813	NSP_25390	UHCC0039_02809	A2T98_07820	bactNOG.ENOG4105JAD	NA
cluster1814	NSP_23480	UHCC0039_02648	A2T98_10515	bactNOG.ENOG4108BDP	Catalyzes the transfer of endogenously produced octanoic acid from octanoyl-acyl-carrier-protein onto the lipoyl domains of lipoate-dependent enzymes. Lipoyl-ACP can also act as a substrate although octanoyl-ACP is likely to be the physiological substrate (By similarity)
cluster1815	NSP_41120	UHCC0039_04058	A2T98_14350	bactNOG.ENOG4108NSF	NA
cluster1816	NSP_3380	UHCC0039_01001	A2T98_12475	bactNOG.ENOG4108P5K	Transcriptional regulator, TetR family
cluster1817	NSP_4360	UHCC0039_00175	A2T98_18945	bactNOG.ENOG4108UAD	H -transporting two-sector ATPase gamma subunit
cluster1818	NSP_36130	UHCC0039_00881	A2T98_11590	bactNOG.ENOG4105F7H	FIST C domain
cluster1819	NSP_50410	UHCC0039_03800	A2T98_08435	bactNOG.ENOG41063YY	Cyclic nucleotide-binding
cluster1820	NSP_24530	UHCC0039_02892	A2T98_20180	bactNOG.ENOG4108NRT	Methyltransferase domain
cluster1821	NSP_44540	UHCC0039_01640	A2T98_09865	bactNOG.ENOG4107J5P	Catalyzes a proton abstraction reaction that results in 2,5-elimination of pyruvate from 2-succinyl-5-enolpyruvyl-6- hydroxy-3-cyclohexene-1-carboxylate (SEPHCHC) and the formation of 2-succinyl-6-hydroxy-2,4-cyclohexadiene-1-carboxylate (SHCHC). Is also able to catalyze the hydrolysis of the thioester bond in palmitoyl-CoA in vitro (By similarity)
cluster1822	NSP_14250	UHCC0039_n0173	A2T98_n0227	NA	NA
cluster1823	NSP_52370	UHCC0039_03320	A2T98_02455	bactNOG.ENOG4107RNB	anthranilate phosphoribosyltransferase
cluster1824	NSP_17550	UHCC0039_01366	A2T98_04480	bactNOG.ENOG4107U1T	serine threonine protein kinase
cluster1825	NSP_23980	UHCC0039_02940	A2T98_06910	bactNOG.ENOG41071XE	NA
cluster1826	NSP_17340	UHCC0039_01383	A2T98_00015	bactNOG.ENOG4108V4Y	Phosphoribosyltransferase
cluster1827	NSP_17440	UHCC0039_01375	A2T98_08255	bactNOG.ENOG4106R63	Pfam:Transposase_17
cluster1828	NSP_28110	UHCC0039_04250	A2T98_19160	bactNOG.ENOG410888J	ferrochelatase
cluster1829	NSP_12950	UHCC0039_01245	A2T98_09040	bactNOG.ENOG4107R51	Glycosyl transferase, family 2
cluster1830	NSP_25830	UHCC0039_02772	A2T98_07265	bactNOG.ENOG4108QQB	RNA polymerase sigma factor
cluster1831	NSP_5270	UHCC0039_00266	A2T98_03005	bactNOG.ENOG4105C0P	Mg chelatase subunit ChlI
cluster1832	NSP_4900	UHCC0039_00227	A2T98_10110	bactNOG.ENOG4105C4F	May be involved in recombinational repair of damaged DNA (By similarity)
cluster1833	NSP_31570	UHCC0039_01451	A2T98_04350	bactNOG.ENOG4107CJW	NA
cluster1834	NSP_51440	UHCC0039_03216	A2T98_15020	bactNOG.ENOG4105K9Q	Binds to the 23S rRNA (By similarity)
cluster1835	NSP_6800	UHCC0039_00412	A2T98_06315	bactNOG.ENOG4108VZE	Protein of unknown function (DUF2993)
cluster1836	NSP_49430	UHCC0039_00946	A2T98_21150	bactNOG.ENOG4108ZZR	RimK domain protein ATP-grasp
cluster1837	NSP_42400	UHCC0039_04537	A2T98_10920	bactNOG.ENOG41066K3	NA
cluster1838	NSP_6230	UHCC0039_00358	A2T98_12325	bactNOG.ENOG4107RPJ	Sodium hydrogen exchanger
cluster1839	NSP_37390	UHCC0039_02629	A2T98_10445	bactNOG.ENOG410823V	Produces ATP from ADP in the presence of a proton gradient across the membrane (By similarity)
cluster1840	NSP_8850	UHCC0039_n0106	A2T98_08375	bactNOG.ENOG4105D85	methylase
cluster1841	NSP_20550	UHCC0039_02260	A2T98_21085	bactNOG.ENOG4105VHS	Protein of unknown function (DUF2997)
cluster1842	NSP_44200	UHCC0039_01608	A2T98_22150	bactNOG.ENOG4105D5I	Catalyzes the ATP-dependent phosphorylation of L- homoserine to L-homoserine phosphate (By similarity)
cluster1843	NSP_13200	UHCC0039_01268	A2T98_21570	bactNOG.ENOG4105CB6	ATPase associated with various cellular activities aaa_5
cluster1844	NSP_31710	UHCC0039_01461	A2T98_03335	bactNOG.ENOG4105CA3	membrane-bound lytic murein transglycosylase
cluster1845	NSP_52060	UHCC0039_03347	A2T98_02910	bactNOG.ENOG4105K5Y	Binds to Cpn60 in the presence of Mg-ATP and suppresses the ATPase activity of the latter (By similarity)
cluster1846	NSP_38700	UHCC0039_02510	A2T98_03495	bactNOG.ENOG4108JPM	phospho-2-dehydro-3-deoxyheptonate aldolase
cluster1847	NSP_22130	UHCC0039_04372	A2T98_20570	bactNOG.ENOG4106F64	Inherit from COG: Periplasmic Protein
cluster1848	NSP_50500	UHCC0039_03792	A2T98_14695	bactNOG.ENOG4107U0E	Major Facilitator superfamily
cluster1849	NSP_44820	UHCC0039_01664	A2T98_05450	bactNOG.ENOG4107QU1	polyA polymerase
cluster1850	NSP_13330	UHCC0039_01283	A2T98_21620	bactNOG.ENOG4105HN0	NA
cluster1851	NSP_45520	UHCC0039_01727	A2T98_08495	bactNOG.ENOG41071ET	NA
cluster1852	NSP_51660	UHCC0039_03195	A2T98_12745	bactNOG.ENOG4106GFN	NA
cluster1853	NSP_1810	UHCC0039_03177	A2T98_17265	bactNOG.ENOG4105XF9	Methyltransferase Type
cluster1854	NSP_50860	UHCC0039_03759	A2T98_03235	bactNOG.ENOG4107Z3Q	ABC transporter
cluster1855	NSP_36790	UHCC0039_03710	A2T98_00205	bactNOG.ENOG4107VTD	Beta-lactamase domain protein
cluster1856	NSP_12620	UHCC0039_01221	A2T98_08855	bactNOG.ENOG4106EV5	NA
cluster1857	NSP_21830	UHCC0039_04347	A2T98_12115	bactNOG.ENOG4106YDE	NA
cluster1858	NSP_10250	UHCC0039_02051	A2T98_15835	bactNOG.ENOG41061BC	ycfa family
cluster1859	NSP_8950	UHCC0039_01085	A2T98_08330	bactNOG.ENOG4106B3Z	Protein of unknown function (DUF3134)
cluster1860	NSP_31950	UHCC0039_01483	A2T98_20475	NA	NA
cluster1861	NSP_4160	UHCC0039_00158	A2T98_11480	bactNOG.ENOG4108ZZC	Ycf66 protein
cluster1862	NSP_48150	UHCC0039_03402	A2T98_13875	bactNOG.ENOG4106MZX	sucrose synthase
cluster1863	NSP_39820	UHCC0039_03902	A2T98_19320	bactNOG.ENOG41069T4	NA
cluster1864	NSP_38150	UHCC0039_02560	A2T98_18615	bactNOG.ENOG4108C04	Serine Threonine protein kinase
cluster1865	NSP_23950	UHCC0039_02943	A2T98_06895	bactNOG.ENOG4105CNI	cell division protein FtsW
cluster1866	NSP_7580	UHCC0039_00486	A2T98_17730	bactNOG.ENOG4105KQZ	Phosphonate C-P lyase system protein PhnG
cluster1867	NSP_13550	UHCC0039_01304	A2T98_21690	bactNOG.ENOG4106UJV	Catalyzes the 1,3-allylic rearrangement of the homoallylic substrate isopentenyl (IPP) to its allylic isomer, dimethylallyl diphosphate (DMAPP) (By similarity)
cluster1868	NSP_9340	UHCC0039_02131	A2T98_15395	bactNOG.ENOG4107WDG	serine threonine protein kinase
cluster1869	NSP_36650	UHCC0039_03722	A2T98_00145	NA	NA
cluster1870	NSP_20780	UHCC0039_n0264	A2T98_n0196	NA	NA
cluster1871	NSP_9870	UHCC0039_02084	A2T98_07665	bactNOG.ENOG4108DI7	mutator MutT protein
cluster1872	NSP_34450	UHCC0039_02996	A2T98_10635	bactNOG.ENOG4107SMM	Band 7 protein
cluster1873	NSP_28410	UHCC0039_04229	A2T98_07320	bactNOG.ENOG4105P01	Sucrase/ferredoxin-like
cluster1874	NSP_50620	UHCC0039_03781	A2T98_14640	bactNOG.ENOG4108248	multisensor signal transduction histidine kinase
cluster1875	NSP_38810	UHCC0039_02499	A2T98_06665	bactNOG.ENOG4108WA5	NIL domain-containing protein
cluster1876	NSP_15670	UHCC0039_00811	A2T98_00680	bactNOG.ENOG4107ZZA	biotin lipoate A B protein ligase
cluster1877	NSP_25400	UHCC0039_02808	A2T98_07815	bactNOG.ENOG4108K83	reductase
cluster1878	NSP_23000	UHCC0039_04434	A2T98_05595	bactNOG.ENOG4107W3A	o-methyltransferase
cluster1879	NSP_31780	UHCC0039_01468	A2T98_00855	bactNOG.ENOG4108ZQD	Catalyzes the phosphorylation of the 3'-hydroxyl group of dephosphocoenzyme A to form coenzyme A (By similarity)
cluster1880	NSP_25040	UHCC0039_02846	A2T98_20420	bactNOG.ENOG4108M0P	Dehydrogenase reductase
cluster1881	NSP_3590	UHCC0039_01019	A2T98_08615	bactNOG.ENOG4106DBW	SAP domain
cluster1882	NSP_38620	UHCC0039_02516	A2T98_03465	bactNOG.ENOG4106PS4	Alpha amylase catalytic region
cluster1883	NSP_11370	UHCC0039_01102	A2T98_13665	bactNOG.ENOG4108SYW	Peptidase family M48
cluster1884	NSP_40890	UHCC0039_04084	A2T98_04710	bactNOG.ENOG4105V5Z	Iron-sulfur cluster assembly accessory protein
cluster1885	NSP_37560	UHCC0039_02609	A2T98_10370	bactNOG.ENOG41062RV	NA
cluster1886	NSP_41590	UHCC0039_04015	A2T98_18485	bactNOG.ENOG4108ZJT	translation initiation factor, Sui1
cluster1887	NSP_49210	UHCC0039_00928	A2T98_21245	bactNOG.ENOG4107RXP	Alcohol dehydrogenase GroES-like domain
cluster1888	NSP_44310	UHCC0039_01619	A2T98_22210	bactNOG.ENOG4108XKD	photosystem i
cluster1889	NSP_7210	UHCC0039_00449	A2T98_03845	bactNOG.ENOG41073E9	Tocopherol phytyltransferase
cluster1890	NSP_34520	UHCC0039_03003	A2T98_10665	bactNOG.ENOG410663R	Uncharacterised protein family (UPF0150)
cluster1891	NSP_1230	UHCC0039_00104	A2T98_15155	bactNOG.ENOG4106AM1	NA
cluster1892	NSP_30500	UHCC0039_02383	A2T98_01555	bactNOG.ENOG4105G8Y	NA
cluster1893	NSP_17430	UHCC0039_01376	A2T98_08250	bactNOG.ENOG4106T8F	HemN C-terminal domain
cluster1894	NSP_8340	UHCC0039_02179	A2T98_10750	bactNOG.ENOG41065RQ	ADP-ribosylation crystallin J1
cluster1895	NSP_52570	UHCC0039_03301	A2T98_20950	bactNOG.ENOG4108PH1	thiamine pyrophosphate binding domain-containing protein (EC 2.2.1.6)
cluster1896	NSP_25080	UHCC0039_02842	A2T98_16300	bactNOG.ENOG4105C26	Dehydrogenase
cluster1897	NSP_3760	UHCC0039_01036	A2T98_08560	bactNOG.ENOG4106BTZ	PemK-like protein
cluster1898	NSP_4450	UHCC0039_00184	A2T98_18990	bactNOG.ENOG4108PW8	KaiB domain protein
cluster1899	NSP_16210	UHCC0039_00763	A2T98_17325	bactNOG.ENOG4106G58	NA
cluster1900	NSP_2020	UHCC0039_03159	A2T98_17175	bactNOG.ENOG41060KK	Stabilizes the structure of photosystem II oxygen- evolving complex (OEC), the ion environment of oxygen evolution and protects the OEC against heat-induced inactivation (By similarity)
cluster1901	NSP_50760	UHCC0039_03767	A2T98_06610	bactNOG.ENOG41064ZN	Peptidase family M48
cluster1902	NSP_4630	UHCC0039_00202	A2T98_22315	bactNOG.ENOG4105CXN	decarboxylase
cluster1903	NSP_1850	UHCC0039_03173	A2T98_17245	bactNOG.ENOG4108P4B	Pfam:DUF820
cluster1904	NSP_35650	UHCC0039_00838	A2T98_14475	bactNOG.ENOG41074B1	NA
cluster1905	NSP_16800	UHCC0039_01426	A2T98_03665	bactNOG.ENOG4105UJZ	NA
cluster1906	NSP_44980	UHCC0039_01677	A2T98_05385	bactNOG.ENOG4108S72	K15918 D-glycerate 3-kinase EC 2.7.1.31
cluster1907	NSP_7910	UHCC0039_02220	A2T98_18370	bactNOG.ENOG4107QXS	(Na H) antiporter
cluster1908	NSP_18660	UHCC0039_01948	A2T98_16760	bactNOG.ENOG4105RCT	XisI protein
cluster1909	NSP_6490	UHCC0039_00383	A2T98_06445	bactNOG.ENOG4108ND1	Inherit from COG: Phytase
cluster1910	NSP_13700	UHCC0039_01320	A2T98_21750	bactNOG.ENOG4105ESY	DevC protein
cluster1911	NSP_47910	UHCC0039_03419	A2T98_12570	bactNOG.ENOG41062QR	4Fe-4S ferredoxin, iron-sulfur binding
cluster1912	NSP_37130	UHCC0039_03056	A2T98_13725	bactNOG.ENOG41080N2	Universal stress protein
cluster1913	NSP_43020	UHCC0039_04589	A2T98_11280	bactNOG.ENOG4107NG1	nuclease
cluster1914	NSP_40780	UHCC0039_04095	A2T98_04655	bactNOG.ENOG410753K	NA
cluster1915	NSP_610	UHCC0039_00051	A2T98_14320	bactNOG.ENOG4105MKZ	TPR-repeat protein
cluster1916	NSP_40190	UHCC0039_03872	A2T98_02180	bactNOG.ENOG4105EQY	Methylates the class 1 translation termination release factors RF1 PrfA and RF2 PrfB on the glutamine residue of the universally conserved GGQ motif (By similarity)
cluster1917	NSP_24040	UHCC0039_02934	A2T98_06945	bactNOG.ENOG4108MAQ	allophycocyanin alpha
cluster1918	NSP_51970	UHCC0039_03356	A2T98_02870	bactNOG.ENOG4105KI2	Urea amidohydrolase subunit beta
cluster1919	NSP_23010	UHCC0039_04435	A2T98_05600	bactNOG.ENOG4106P95	Inherit from NOG: domain protein
cluster1920	NSP_30420	UHCC0039_02377	A2T98_01510	bactNOG.ENOG4107BSG	transmembrane sensor domain protein
cluster1921	NSP_33210	UHCC0039_03641	A2T98_13205	bactNOG.ENOG4105FCZ	Pentapeptide repeat protein
cluster1922	NSP_9910	UHCC0039_02081	A2T98_07645	NA	NA
cluster1923	NSP_17980	UHCC0039_01888	A2T98_20825	bactNOG.ENOG4105MEM	Protein of unknown function (DUF2499)
cluster1924	NSP_50730	UHCC0039_03770	A2T98_06595	bactNOG.ENOG4105C31	Tryptophanyl-tRNA synthetase
cluster1925	NSP_37950	UHCC0039_02574	A2T98_04165	bactNOG.ENOG4107UMW	polysaccharide biosynthesis protein
cluster1926	NSP_15090	UHCC0039_01852	A2T98_02495	bactNOG.ENOG4108QUN	Putative transposase, YhgA-like
cluster1927	NSP_46270	UHCC0039_02703	A2T98_07520	bactNOG.ENOG4105W8Z	4'-phosphopantetheinyl transferase
cluster1928	NSP_29870	UHCC0039_02345	A2T98_01365	bactNOG.ENOG4105P7M	photosystem II protein PsbQ
cluster1929	NSP_12590	UHCC0039_01219	A2T98_19385	bactNOG.ENOG4108HRN	Catalyzes the phosphorylation of pyruvate to phosphoenolpyruvate (By similarity)
cluster1930	NSP_6470	UHCC0039_00381	A2T98_06470	bactNOG.ENOG4105U0V	PilT protein domain protein
cluster1931	NSP_12250	UHCC0039_01189	A2T98_19525	bactNOG.ENOG4106BWP	Alpha beta hydrolase
cluster1932	NSP_17910	UHCC0039_01885	A2T98_07890	bactNOG.ENOG4106W5T	Domain of unknown function (DUF1818)
cluster1933	NSP_31330	UHCC0039_04488	A2T98_12770	bactNOG.ENOG4108T9M	NA
cluster1934	NSP_33140	UHCC0039_03648	A2T98_13175	bactNOG.ENOG4105N7N	Pentapeptide repeat-containing protein
cluster1935	NSP_31160	UHCC0039_02443	A2T98_09765	bactNOG.ENOG4106ZPN	NA
cluster1936	NSP_27310	UHCC0039_04312	A2T98_20595	bactNOG.ENOG4108Y3Q	NA
cluster1937	NSP_49960	UHCC0039_03844	A2T98_02300	bactNOG.ENOG4108KJI	Protein of unknown function (DUF2887)
cluster1938	NSP_11930	UHCC0039_01157	A2T98_19690	bactNOG.ENOG4108MES	Periplasmic binding protein
cluster1939	NSP_24820	UHCC0039_02866	A2T98_20240	bactNOG.ENOG4107AUE	NA
cluster1940	NSP_17720	UHCC0039_01350	A2T98_16120	bactNOG.ENOG4105C3P	Allows the formation of correctly charged Gln-tRNA(Gln) through the transamidation of misacylated Glu-tRNA(Gln) in organisms which lack glutaminyl-tRNA synthetase. The reaction takes place in the presence of glutamine and ATP through an activated gamma-phospho-Glu-tRNA(Gln) (By similarity)
cluster1941	NSP_14080	UHCC0039_01765	A2T98_19880	bactNOG.ENOG4106N3H	Pfam:DUF820
cluster1942	NSP_38920	UHCC0039_03069	A2T98_13590	bactNOG.ENOG4107VS1	KR domain
cluster1943	NSP_28130	UHCC0039_04248	A2T98_19140	bactNOG.ENOG4105C3J	Cysteine desulfurase
cluster1944	NSP_14960	UHCC0039_01841	A2T98_02545	bactNOG.ENOG4105Q2Q	single-stranded DNA-binding protein
cluster1945	NSP_20220	UHCC0039_00606	A2T98_10275	bactNOG.ENOG4106EQV	Alpha beta hydrolase
cluster1946	NSP_12000	UHCC0039_01165	A2T98_19645	bactNOG.ENOG4106PK4	Glycogen debranching enzyme
cluster1947	NSP_33420	UHCC0039_03619	A2T98_09460	bactNOG.ENOG41068KD	Inherit from COG: UPF0174 protein
cluster1948	NSP_34830	UHCC0039_02480	A2T98_06775	bactNOG.ENOG4105CFZ	Catalyzes the decarboxylation of four acetate groups of uroporphyrinogen-III to yield coproporphyrinogen-III (By similarity)
cluster1949	NSP_34210	UHCC0039_03528	A2T98_07190	bactNOG.ENOG4107UTU	mscS Mechanosensitive ion channel
cluster1950	NSP_46610	UHCC0039_02673	A2T98_20105	bactNOG.ENOG4105VJ7	NA
cluster1951	NSP_37400	UHCC0039_02628	A2T98_10440	bactNOG.ENOG4105C6H	Catalyzes the formation of acetyl phosphate from acetate and ATP. Can also catalyze the reverse reaction (By similarity)
cluster1952	NSP_14130	UHCC0039_01770	A2T98_19895	bactNOG.ENOG4105KWU	NDH-1 shuttles electrons from NADH, via FMN and iron- sulfur (Fe-S) centers, to quinones in the respiratory chain
cluster1953	NSP_7820	UHCC0039_02229	A2T98_09990	bactNOG.ENOG4107VY6	secretion protein, HlyD family
cluster1954	NSP_33060	UHCC0039_03655	A2T98_17610	bactNOG.ENOG4105FA3	tpr repeat-containing protein
cluster1955	NSP_43440	UHCC0039_04627	A2T98_09210	bactNOG.ENOG4105QEI	Predicted metal-binding protein (DUF2103)
cluster1956	NSP_41100	UHCC0039_04059	A2T98_14345	bactNOG.ENOG4105E3S	small subunit
cluster1957	NSP_6300	UHCC0039_00365	A2T98_16210	bactNOG.ENOG4108K3I	Pheophorbide a oxygenase
cluster1958	NSP_11050	UHCC0039_01983	A2T98_18735	bactNOG.ENOG4105HDY	NnrU family
cluster1959	NSP_33440	UHCC0039_03617	A2T98_09470	bactNOG.ENOG4105XGY	Nucleotidyltransferase domain
cluster1960	NSP_29400	UHCC0039_02303	A2T98_12700	bactNOG.ENOG4108R6K	riboflavin synthase, subunit alpha
cluster1961	NSP_19730	UHCC0039_00645	A2T98_07005	bactNOG.ENOG4108RYH	Protein of unknown function (DUF2396)
cluster1962	NSP_530	UHCC0039_00046	A2T98_n0146	bactNOG.ENOG41076V7	NA
cluster1963	NSP_6360	UHCC0039_00371	A2T98_16180	bactNOG.ENOG4107QRE	Glycosyl transferase (Group 1
cluster1964	NSP_24760	UHCC0039_02872	A2T98_20280	bactNOG.ENOG4105DSH	glycoside hydrolase, family 57
cluster1965	NSP_19540	UHCC0039_00664	A2T98_09285	bactNOG.ENOG4105C3B	Transfers the N-acyl diglyceride group on what will become the N-terminal cysteine of membrane lipoproteins (By similarity)
cluster1966	NSP_4210	UHCC0039_00162	A2T98_18880	bactNOG.ENOG4108C7A	Protein of unknown function (DUF98)
cluster1967	NSP_33510	UHCC0039_03610	A2T98_09505	bactNOG.ENOG4105C17	glyceraldehyde-3-phosphate dehydrogenase
cluster1968	NSP_30750	UHCC0039_02407	A2T98_01670	bactNOG.ENOG4108WMF	Nad-dependent epimerase dehydratase
cluster1969	NSP_12920	UHCC0039_01242	A2T98_09060	bactNOG.ENOG4107ZGZ	Alkaline phosphatase
cluster1970	NSP_40000	UHCC0039_03885	A2T98_19060	bactNOG.ENOG4108ZBM	Digests double-stranded RNA. Involved in the processing of primary rRNA transcript to yield the immediate precursors to the large and small rRNAs (23S and 16S). Also processes some mRNAs, and tRNAs when they are encoded in the rRNA operon (By similarity)
cluster1971	NSP_43870	UHCC0039_01577	A2T98_16730	bactNOG.ENOG4106QIP	Protein of unknown function (DUF3172)
cluster1972	NSP_50340	UHCC0039_03805	A2T98_02430	bactNOG.ENOG4108MNH	NA
cluster1973	NSP_9680	UHCC0039_02102	A2T98_07750	bactNOG.ENOG41063NY	Part of the twin-arginine translocation (Tat) system that transports large folded proteins containing a characteristic twin-arginine motif in their signal peptide across membranes. TatA could form the protein-conducting channel of the Tat system (By similarity)
cluster1974	NSP_9980	UHCC0039_02075	A2T98_07780	NA	NA
cluster1975	NSP_47350	UHCC0039_03475	A2T98_01930	bactNOG.ENOG4105MXE	O-Antigen polymerase
cluster1976	NSP_7900	UHCC0039_02221	A2T98_18375	bactNOG.ENOG4105C2V	Catalyzes the acyloin condensation reaction between C atoms 2 and 3 of pyruvate and glyceraldehyde 3-phosphate to yield 1-deoxy-D-xylulose-5-phosphate (DXP) (By similarity)
cluster1977	NSP_710	UHCC0039_00058	A2T98_05045	bactNOG.ENOG41064P9	Pfam:DUF820
cluster1978	NSP_49260	UHCC0039_00932	A2T98_21225	bactNOG.ENOG41060WP	Patatin family
cluster1979	NSP_20410	UHCC0039_02249	A2T98_21045	bactNOG.ENOG4105D7Q	type ii secretion system
cluster1980	NSP_100	UHCC0039_00008	A2T98_21480	bactNOG.ENOG4105CVS	RNA methyltransferase TrmH family, group 1
cluster1981	NSP_840	UHCC0039_00069	A2T98_12865	bactNOG.ENOG4105MII	Acid phosphatase vanadium-dependent haloperoxidase related
cluster1982	NSP_26820	UHCC0039_00515	A2T98_09420	bactNOG.ENOG4108VTW	Thioesterase
cluster1983	NSP_31270	UHCC0039_04482	A2T98_22090	bactNOG.ENOG4105CCJ	Catalyzes the 2-thiolation of uridine at the wobble position (U34) of tRNA, leading to the formation of s(2)U34 (By similarity)
cluster1984	NSP_14820	UHCC0039_01830	A2T98_02600	bactNOG.ENOG4108K3G	glycosyl transferase group 1
cluster1985	NSP_33220	UHCC0039_03640	A2T98_13210	bactNOG.ENOG4105CA1	Removes the N-terminal methionine from nascent proteins (By similarity)
cluster1986	NSP_32100	UHCC0039_01497	A2T98_01255	bactNOG.ENOG4107RZF	3-demethylubiquinone-9 3-methyltransferase
cluster1987	NSP_45480	UHCC0039_01722	A2T98_08515	bactNOG.ENOG4105GED	Rhodanese domain protein
cluster1988	NSP_2630	UHCC0039_03106	A2T98_00870	bactNOG.ENOG4107RU9	Transcriptional regulator, Crp Fnr family
cluster1989	NSP_39210	UHCC0039_n0373	A2T98_n0184	NA	NA
cluster1990	NSP_2450	UHCC0039_03124	A2T98_12225	bactNOG.ENOG4108UGX	Major role in the synthesis of nucleoside triphosphates other than ATP. The ATP gamma phosphate is transferred to the NDP beta phosphate via a ping-pong mechanism, using a phosphorylated active-site intermediate (By similarity)
cluster1991	NSP_2180	UHCC0039_03148	A2T98_11395	bactNOG.ENOG41062H5	NA
cluster1992	NSP_19620	UHCC0039_00656	A2T98_08765	bactNOG.ENOG4106RJ9	sagb-type dehydrogenase domain protein
cluster1993	NSP_17780	UHCC0039_01872	A2T98_07945	bactNOG.ENOG41082XY	peptidase C15 pyroglutamyl peptidase I
cluster1994	NSP_43110	UHCC0039_04597	A2T98_20755	bactNOG.ENOG4106J93	NA
cluster1995	NSP_28530	UHCC0039_04218	A2T98_12655	bactNOG.ENOG4105RCR	NA
cluster1996	NSP_30890	UHCC0039_02420	A2T98_01735	bactNOG.ENOG41081CA	Single-stranded nucleic acid binding R3H
cluster1997	NSP_46650	UHCC0039_02669	A2T98_20085	bactNOG.ENOG4105C8Y	Acetylornithine aminotransferase
cluster1998	NSP_3400	UHCC0039_01003	A2T98_12485	bactNOG.ENOG410900A	Domain of unknown function (DUF427)
[truncated: 3,441 more rows]
