# Supplementary material for: Comparative Genomics of the Baltic Sea Toxic Cyanobacteria Nodularia spumigena UHCC 0039 and Its Response to Varying Salinity
Source: Front Microbiol. 2018 Mar 8;9:356. doi: 10.3389/fmicb.2018.00356 (PMC5853447; doi:10.3389/fmicb.2018.00356)
Supplement: Supplementary file 13 [file Table5.XLSX]

## Sheet: Sheet1
Supplementary Table S5 Intergenic regions and antisense-RNA identified from Nodularia UHCC 0039.
	Start	End	Target gene	Function	Sequence
Putative intergenic regions
nsn001	434554	435083			tatcaagtattgaattgagactattgccgacgcgaaaaccaagcaatgatggtggtagtctttttcagaaacttaattggaacacaatcgcgtctggctaaggcgtgaaagtctactgagggataactgctcccatgctcccgttgaagtagaaagtaaagtctagttttgtctaggttttatatagcaggtacattaatatcgattggaacccccagcttttgtgataactctaaaatgcaacacagttacagatgcatcaagggcatctccctgtaattctagaaccaatgaactcatagaatctggctatctcacttcaaaccaaatcttaaccgacttaagcactattgttacccaacagagaaaacttatacgcacatttcatctgagtgaggt…
nsn002	491322	491753			tatcaagtattgaattgagactattgccgacgcgaaaaccaagcaatgatggtggtagtctttttcagaaacttaattggaacacaatcgcgtctggctaaggcgtgaaagtctactgagggataactgctcccatgctcccgttgaagtagaaagtaaagtctagttttgtctaggttttatatagcagggtgtgtaaaaagtaatttgtgaaaatagggaacagggttttgaggatttatcttggcgaaaatatctgactatgcaatcaatgcataacttttcatcttcacaagctttattccttgcacctttttaacttttcaggtgatttacacccttgatggataacggtttcacctttattcagcaagccctaattaatgaggttggcactcc…
nsn003	963358	963726			aggaacggtaattaacctgtataaaaacccaagtgcctcacggcaatctgtaccttgacaactaaatctatggggttctacttcgtagttctagtatcacctggaagtaggtaaaagatttacaggtactagacgacacagaatttaactcaaacaaaatttgcggtaacgcaactacctccgggcagggggaaagttaacgcttggggagagaaccacctctgggttagataccgcaaggagtctaatctaagtggactcgttgaaccaagaatccccgcacctttaggtcggggagtgtcaacagtaaatatgcgcctacagccccgccagagaatcaattctctgtcttatagcagaaggtcgttg
nsn004	1269214	1269682			ataatacggtgatatcaagtattgaattgagactattgccgacgcgaaaaccaagcaatgatggtggtagtctttttcagaaacttaattggaacacaatcgcgtctggctaaggcgtgaaagtctactgagggataactgctcccatgctcccgttgaagtagaaagtaaagtctagttttgtctaggttttatatagcagactagcatcaagtcaaatctggaacctcacccccaacccctctccttagtaaggagaggggggattttaaccttctgatttccctccttgatcaggggggaaatttcttaaagtccccctttttaagggggatttagggggatcagatcacttgtgtgtacatagtggttccttagtaaggagaggggggaatatga…
nsn005	2163123	2163437			ttggtagaatgaacagcagaaacgaatattgaacatttgccaacaggagatttaaagtggttgaacccttgctatccggtattgtccttggtctgattgttgtcactttggctgggctatttttcgccgcctatcagcaatacaagcgccccaacgagttaggcggttaaaagttctcagttataagttgagggagatgaggagtttctgacataggactattaactcatcttcctcattatccctcttctgtcaatccatcatcgagttttcgataaaaagtcagcgcagtattaccgtaaaccttttggcggc
nsn006	2300071	2300386			tttatagttgtagttgattttaacctgaaatattatgtctaaccaacagcccaattccaaccaaccatctaacaaaaagctaaatgaaacaaataaaaataatcataaaaaacctttgaacaacggtaaaccaggcaaaacagaccactaacttccattaaaatctcaatcaagatagagtgatattttaagagatagccctcgcgggggtcattcggggaaccacacaggaaacaaccccacctgcgtaggttaaaaaacctgatttttgggttagtccgcgcagacagacttaatttttgtaatagcaaattat
nsn007	2308817	2308817			ttttttacagcctagttccaaaacaatctacatagaccgccatcaatctgagaaattaatcgtaactttgctgacaaaggttgcttggttgataactccagctaatttagccaagtctcagatattgattcaaagaccttatttttatgccgggtagggttgc
nsn008	2437768	2438145			acttgatatataatacggtgatatcaagtattgaattgagactattgccgacgcgaaaaccaagcaatgatggtggtagtctttttcagaaacttaattggaacacaatcgcgtctggctaaggcgtgaaagtctactgagggataactgctcccatgctcccgttgaagtagaaagtaaagtctagttttgtctaggttttatatagcagcggaactacgacactctacaatgtagcgtctgttcctgaacctggagctatttttggcttagtagcaattggttcaatgggtcttttacaattcaagcggaagcgctagaactaattcctgcaataattgcagtcccaagggggagagactatggctaatagctagc
nsn009	2632836	2633141			accaaggtacaaacaggttaagagttaattaaacaaaaaccttgaagttagagcctgtacctcctgctctaatcaccgcgcaatcatttttcaattgtcgcatcctctaaaaagttttgcagcgttgagttaattgatgtttttggaggtttttgaacttacagtagagatgcctgtttatcggaagtaaggatgctcaactttgagataaacgattgcgaaaattgtccacattatttgagttagttgaccctgttttttaaatcttctcgaaaaattgccagtttaataagccgccgtaggtta
nsn010	3081766	3082000			tgtggggattggtgggaaattttaggctattattatgttgatctggtagtgtgtctacgggtgtcacggtggttatacctcagtttgttaatggggggtttttaacgaaccgccaagttgccaagtacgccaagaagagaaggagagatttttatttgatagttagcatggctgaattagagtcgggagttatggaataacgaactgcagaggacatagagtacacagaggaatg
nsn011	3269623	3270323			accatttagctgaaaagcgctattttggtggtatagcaacctccaaggtggttaggacatggcaaaagtctaaaacccattcacagtaggggcgagtttactaatatcctcgttgatgttgaatgatatctatgtagcttgcgtggcgtagccatacccgcccctagttttgacctttgacttttgctatatttagtaccatgtgatttacttcgctgtaaatttggaatatagcactcaaaatggttcagggtgattatcttctactgagtccggcactattaacgttgactacaagcgctcgtgatttaaaattaagtctggataattaacgaagatgaccacagttatcgcaccccaaccccactacaccagtcagtaaaaattagacaaagttcg…
nsn012	3500024	3500284			tacgggttgaccaggtttttctaggttcacagttttccaattgttaaagttgttaattatttgaaagctcaaaaactagggtttacagagtatctagcagcatcagcaatcccactttttcagtttaagaatttggctgcaaccacaaaattaggttttttgccacttgttattgatatgctgatatttgcttgggttgatgacaggggacacacagtcatttaccctttagtggtttggttttttatcttgcgtcctgat
nsn013	3929076	3929435			tgatatcaagtattgaattgagactattgccgacgcgaaaaccaagcaatgatggtggtagtctttttcagaaacttaattggaacacaatcgcgtctggctaaggcgtgaaagtctactgagggataactgctcccatgctcccgttgaagtagaaagtaaagtctagttttgtctaggttttatatagcaggaagatagctagtaattaaccacagatgaacacagatgatccccccaggttcaacactgcattctcatatcgcttaccgagttaccgcaaaccctctccttgctaaggagagggacaggttttgcatagcaaaaccagggtgaggttccggctgcttgagttcactg
nsn014	4200782	4201159			tatctggaggagtaaaatgatgaaaatttaatttatgactagcaaattctccatctagtttaaaattgtttcatttttagggaaaaactatctaaatgaaacttacgacttacatacaggacttacgcaataattgccaaaaatcttgatttatcgttcgcgtagcgtgcgcgaagcgcataccgccaagaacgccaagaaaatgtagagtgtgcgtaagtcctaacatatatagattattttttttaatctataaagccagatataggactcctatttgatttctgttggcgtagcctgcgctttgcgcttacaactcaaaaagctgtttcccacggaccactccctacagaccactccccacctacgcaagtaagt
nsn015	4753033	4753294			cggtgatatcaagtattgaattgagactattgccgacgcgaaaaccaagcaatgatggtggtagtctttttcagaaacttaattggaacacaatcgcgtctggctaaggcgtgaaagtctactgagggataactgctcccatgctcccgttgaagtagaaagtaaagtctagttttgtttaggttttatatagcaggtggacaattatagcattagcgttgctgaaaccaagtatgaatttatgtgtagagacgttccatga
Putative antisense-RNA
	262007	262240	BMF81_00232	Serine/threonine protein kinase pkn1	atatgctatcttaaattgtaggcgtgtatttttgcaaaaaaaaattgatcgctccgtttcactacgctaggaaagggcaaagaggaacaagagcaaagagcagagggctagagtgcaaagggctaaagagtcctcgcggcggaaactacaacccgaaaaccgaggctgccgtacccattgtccgggtcgttgtagccacgatacgcagaacggcaattcctcggagggctgctc
	528287	528739	BMF81_00472	Serine/threonine protein kinase pknB	tttcccaactgtccaatctttgagcgatataccgccaaagtcctccataattagaacttcactgttgcggtaattttctaagcttaaaggtttgactatgccaggaatatcaaggtctttggtgatggtatactgatgacgtaactgggaaatttcgccgaatgtagggtgttcgttccgcatcagtttgatgatgacgcttttttggtcgttttctctgatacctcgataaactagggttttgttgctcgaatatatttgctgggtaatgcgatatccaggaatagtgaatctggtatcagagaatattgacattgcagcgacgctcagagggattgtttctttagcttattatgccctcgatatataggccaagtatcagattttatttctaaatca…
	1006161	1006538	BMF81_00848	Virulence sensor protein BvgS	ttattgtttttatctatagccgatttgactgtcagcaccacattattgatcaacttcgcaatttcaaatgtctctgggtaaagagtcattttacccgcttcaatttttgacaagtcgaggatgtcattaatcagttccagcaggtgtctacccgcagagttaatggtttctaaatcagtaatgaaatctcctgttaaatctaaatcggtagcgtcgtcttggagcagttgactcaagccaattacagcatttaatggcgtgcgtaattcgtggctgacattggctaaaaatacgcttttggctttgctcgcagcttcggctaattctttcgcttgttctagttcttttgtgcgctcagatacacgttcaatcaagcga
	1096148	1096489	BMF81_00923	Hypothetical protein	tcctaaatggcttatgataaaaaccagctaaatctaacaagggcgcaagtaccaccatcttcaccgtattttctagcattgggggatcatccatcaattctaaaaaattagccttcacccgatctaataaatgttgctcttctttgttcaaagcctcaagcccatccaaccactcaggaaaaaaagtagcatcttgaacgatttgaatgccaaaattttgctttaattcccctagcgtcacatccttggccgcaatagaccgaaccattttgatatttctcctgacgaaattttaggctcaactgtacagaaaaagctattaagcctgaaacctttgctccc
	1356650	1356967	BMF81_01129	Hypothetical protein	aaatatgctattattgatacgtattttaggtgataaccaagcctaagtacactaatagtagggtgagatacacccaatcttaaagcctgtggactagacagtgccgacacttctagggtgaagcaggaagaaaaagttggctcttgttagcattagttagcttgtttgtatcggcttgcttatttcctcgtagaaacggcatgacaatcgtcagtaatccatactgattcataatgtcattctgtacaatcaaacaaggacgagttttttgtgcttcagccccgaatgtaggatcaagattcacccaacggatttctg
	1641385	1641645	BMF81_01371	Immunogenic protein MPT70	ctaggaaacgttgaggtaggggtaaaacggctaaaagcgtagcaccctctgactctagctagaattttagttggggtactgattgtacctgagcctcaaacctataagtcaggaggcaaaattacctgatcaatggcgtgtatgacaccattactacctttaatatctgcctgaactacgttggcatcatttaccattacaccattagaaccgactttaacggtgattgcaccaccttcgaggctttgcacttccccagag
	1719415	1719991	BMF81_01443	Hypothetical protein	ttaactgcactgagtctggtaaactagacagcatcattgattctgtgactaactccaccattggggtcaaaagttgctctgctagactgggtaagggtgatgtggttaatgtctcaatttgacaacgttcggctaaacctgccaaatattggggatctgctcccaaacctagacgcactgcaccatcagggttatagctaaaagcccccactgcaccttgattcaataaaaaatcaaatagttgacgcgctaccccaggataatcatcgacatcatctgcgagtacagcttgatagcgttgagttaagtgttgttgataatggcgatcgcttaataacttctgactataaagttcagtaattatcccatagctaagtaatcccctttctaaacaccagt…
	1722077	1722633	BMF81_01445	Anaerobic ribonucleoside-triphosphate reductase-activating protein	tgctaccatctttaagaatatggatttctatctggtcacttgcccaagtcatctggtctgctaaatctgggttaaaaacattaacgccttgattgctagaagaaaccaaagacgtgggagaattaattgctagagagtccacaaaaggaccatcaatcaagatatctaattctgctaataatgcggcggaatctggtggtgctgatgcagactgtaattgcttgagggtgaatccagtaaaagacattatatttaaacccgcagctttgagcttacgagccaaagacgctagtgcagttgcttgccaaaaaggttccccaccggaaaacgtcacacctgtattattaggtttgctgaggatattctgcgcgagagtatcaacagaaattaattgattaa…
	1743142	1743393	BMF81_01464	Hypothetical protein	tgctaccatctttaagaatatggatttctatctggtcacttgcccaagtcatctggtctgctaaatctgggttaaaaacattaacgccttgattgctagaagaaaccaaagacgtgggagaattaattgctagagagtccacaaaaggaccatcaatcaagatatctaattctgctaataatgcggcggaatctggtggtgctgatgcagactgtaattgcttgagggtgaatccagtaaaagacattatatttaaacccgcagctttgagcttacgagccaaagacgctagtgcagttgcttgccaaaaaggttccccaccggaaaacgtcacacctgtattattaggtttgctgaggatattctgcgcgagagtatcaacagaaattaattgattaa…
	1754497	1754839	BMF81_01471	Response regulator MprA	tcttagtccgtgtgagataataatttcctctaggatcttacaaacctgtgggctatcatctacgcaagctaccaatggtgcatttgattgggtaggtttcctggcattactattgtttttaactgctgtaaaggagaaaggcaaatcaggtacttctaccagttcaataatgcctttgagaatataagaaagcaatgaacgggtgacagcgacaagactctgcttcattttggcggctaaatctcgcagagtgtatttaccgttgatcaaatttacaaagtttttatagacagatggacttacctgctgctggagttgttctggtttccgcagaattggcgct
	1806793	1807045	BMF81_01523	Hypothetical protein	gacttccagacgatacaatgtaaacagccgagtgtactcttctgagttgctatcctcaagtgttttgaggaaattttctagtcgttgttgcagttttaagcgaatttcctgccagtttatcggtgtttctcccaaccaaggaagatgctgaagtgatgggttgatgtgtaagttagcgatcgcagttgaccaagcaataattaagttatctaactcgttaggattcagcatagcatgatagtaactagctaat
	2210598	2210867	BMF81_01930	Hypothetical protein	ttttactcaaaacaaacacgctaccctcgttacccctgcctattcgcaaatcgctgtctatataagtgatgtccaaccagccttgctgtttatcactgtttaagggtgtatcaatagccggaaattttttaccagactcaatttgctggataaattcggcgggcgatttgtaatctattaaacgttttaaacccagaattgagcgctgaaattttacttggacacgtcgttcggaaactggttcaaattttgcagctacactaactaatc
	2237110	2237290	BMF81_01954	N-acetylmuramoyl-L-alanine amidase LytC	atctcgccctcacacgtccaacagctgcaccatcggttttattggaattgggttttatgattaacccccaagaatttgaatggttaacaaatcctcaagaacagaaaaagttagcaaaagccttggctgatggtgttgtagagtggtttaaaattagtcagtagtcattggtcaatcaatt
	2811838	2812423	BMF81_02456	Putative CtpA-like serine protease	tggtattttggtgaatgcagactgtaaaggtgcggacaatattctttcgagaaagtaagcacaatgctttaagcggagtgtctagtggctgtttggcacagcctttacgagtgaaaatctcttaagaatctcagtgtctttagacctgagagtgtcaaaaaatatgagttttatagggagatgggattactcagcagtattcccagtccaaaatcgtcctagctaaaattttaaatctctagccccagaactgacaggttggttagtttggctggctggaggtagagcgaagttgttacttgatagtgctgcgatcgctctagcatattgcggatcgttttgagtgccaactaaattgggattagtcgccagctgacgctcttgtgctgctgtcaaatc…
	2944772	2945077	BMF81_02578	Transketolase 2	ggggaaatagttcgacttagccaaaaaattgccaattttatcaattgcctgtattttaatttaggaaaaccattatggctacacaggagcaactgcaccaatggtatgaattagcccaacagttacgtgttgatagtattcgcgctacaaccgttgcgggttcgggtcatcctacctcgtctatgtcaccggcggatttaatggcggttttactttctaaatatttccgctatgatttccaaaatccagataaccctaataacgatcgcctgattttctctaaaggtcatgctgcaccattattat
	2962945	2963160	BMF81_02598	Hypothetical protein	gcttcgcttaattctatccagccatgttcaatgggttggtatggcatttgggcaacagctaaaaatccctggacatacttggctttttctgtggctaatactgctttgtaagcattctcaaatggctgattagctttgctttttatgctttgggcaattaagattgaaagcgtttcattcaatgctttgttcatctagggcggggattagagcaat
	2997301	2997741	BMF81_02632	ComE operon protein 1	tgtcccaagatgttgctgattcatgggattatgtttgtgatttcgcacccaggctggaaaagtataccttgagcgctactgccaaaacttaattcctagtcaagatttttaccaaataatgcgatcgcgccatttttctgtactcttagtgctaattcctgatactctggttaaatctgctagagatgtaaacttttgctgctgacgagcaattataattttttgggctaattgctcacctattcccggaagagttaccaattcttctagagtcgcagtattgatatttacgggtttaatttctagaaacttgctagatgtctgactgattatctgaggacattgtttttcttctgcggaaattttttgttgaactgatagcggtacaccaagtttagc…
	3292667	3293189	BMF81_02880	Hypothetical protein	ataagcatcatagccatcaccccctgctgataaaatgcctgcttattgcgaacggcagccatcatttccaagaccaaatcctgacacccattcagcgaaattatccaattgtatccgtataagcctatccagaaagcactatgtctttttctgtttctgttcaaatcacttggacgacagacataagattgttgtctagaaaattgagttttttgaccttgtaaccatgcagaagtcattgctatagcaattaataaaatcagacggacaagcctatcaggagaagcttgagaaccttctagattatagccaccagttttacagtctttaaacatagcctcaatcccaaaacgttgaccatatattttgacagtcgttgatacatctgtcagattagtt…
	4486494	4486691	BMF81_03961	Fructose-bisphosphate aldolase class 1	gactaattctatccggtctttgttaggtaaagaaggggaaaacttactcacctataaagccaaagtttctcaggatttactacatttaccagggacagattttatagatcgagtttggttaaatagcgatcgctctccccaagtcttgcgtaatctccagcaactttactcacatggtcgattagcaaacactggcta
	4775516	4775839	BMF81_04232	Hypothetical protein	ttcatacatctgccagatgcggtaaggcacttacaagtagggaaccattacccaaactacgttgtgaaacagttttaatgagatgctttcggagagtatttgtaatcctaacatgaaaaagtaccaagcaagtactgataatacagaagtgtagccccacaatacaccccataagaccattaccgccaaaggtagcaagattcccagtatttgcaccgtggtaaaccacagtttaaaccattttggaagcggttcgggaatcttgtagggttttgcgtgtttccacgcccaacccacaactataaaaaaacaggttgcggatag
	5004644	5005308	BMF81_04437	Hypothetical protein	agtattgaattgagactattgccgacgcgaaaaccaagcaatgatggtggtagtctttttcagaaacttaattggaacacaatcgcgtctggctaaggcgtgaaagtctactgagggataactgctcccatgctcccgttgaagtagaaagtaaagtctagttttgtctaggttttatatagcagaataaccataaagcgggtaggaagaaaaccatttgctctagggtattttgttgcacacgcaccactctttcaaagtcggggtttccagtcatttggggaggtaagactttgtatttggctctggctcgaccaacgttaatggtgatgaataaatacagcaacagtgtgagaacagttatcaccagtccaaggcaacatatcaaaatcctagcct…
	5007090	5007628	BMF81_04442	SPBc2 prophage-derived glycosyltranserase SunS	aaaacctgctagaattagaaacatatatgttttgttcagttttaacatggcatcaactgaaatgagttttaattctagcctatgctataattctaaggatcagccattattggagtttttctgcttctattaaatgtatgctgagaagaacttcggctaatacacgctgaaatgtatagtaccaaccttgccaaccatcaagaatagcacctttgacgatgaggcaataaacaaagataattaatggtgctaagattttttgtttacggatgcgatcgcttaaactgagttcattgttgggagtttctagaagctttttggtttcaatcaccatgtaacgttcttgcgcccatagccaacgacttaatggtttgcgatcgtcatggtaaatgtatgctg…
	5011744	5012022	BMF81_04447	Alpha-D-kanosaminyltransferase	gaataatagaaatatctactccataaggtactacacgacagcgatcgcttggacctccacaaaccttaattgcttctctgacaaactcagagccacacaaaatcatatcagactgcatccactcctgttcttcacgccagatgtactcttctagatagggatctgccgataaagggatttcccagtctggaaaaaattcttgttccgcttgtagcaattgatattctagagaacggggagcaatggtttgttccattactgtttgcatatcttgttgac
	5159730	5160018	BMF81_04555	Putative murein peptide carboxypeptidase	actgaaactaggcacatttggcggtggttcgcatttagtaaagcttcccaaagcaataccacggacttttgataaaacaccacttaaacgccactgcgtcaacattcggtcaatgcggtagggtgcttctgtgacatcttcccatgccaaaatcacaccatccaaatctggtattatggatgtagctaaaagatgagttgtgactgtgagattacctggtagtaaaagacctgtagccattccacccccccaaccacaacccaccagaggagggatagggcgaccttcg
