# Supplementary material for: Comparative Genomics of the Baltic Sea Toxic Cyanobacteria Nodularia spumigena UHCC 0039 and Its Response to Varying Salinity
Source: Front Microbiol. 2018 Mar 8;9:356. doi: 10.3389/fmicb.2018.00356 (PMC5853447; doi:10.3389/fmicb.2018.00356)
Supplement: Supplementary file 14 [file Table6.XLSX]

## Sheet: Sheet1
Supplementary Table S6 List of the upregulated genes (Log2FC >1) of Nodularia UHCC 0039 based on edgeR test.
Locus_tag	product	feature	start	end	strand	logFC	PValue	BMF8101	BMF8102	BMF8103	BMF8161	BMF8162	BMF8162
BMF81_00023	Nicotinate-nucleotide adenylyltransferase	CDS	22813	23412	-	1.63223	2.97341e-06	79.9773	93.2601	82.2918	30.5675	28.6906	23.1971
BMF81_00024	Nicotinate phosphoribosyltransferase pncB2	CDS	23409	24806	-	1.55462	1.94514e-07	243.368	273.924	237.195	90.0584	82.4282	84.392
BMF81_00030	Alanine dehydrogenase 2	CDS	30844	31935	+	1.04457	1.76696e-05	251.713	287.273	267.143	141.502	113.019	136.351
BMF81_00055	hypothetical protein	CDS	54953	55228	-	1.61967	8.28412e-08	145.774	161.886	159.605	52.1573	47.5652	52.354
BMF81_00064	hypothetical protein	CDS	64246	64569	-	1.11129	4.75245e-05	1313.69	1465.42	1429.85	670.236	571.297	706.73
BMF81_00072	hypothetical protein	CDS	70520	71305	-	1.06269	5.97697e-05	354.234	449.022	371.313	187.213	166.157	208.972
BMF81_00080	hypothetical protein	CDS	77685	78290	+	1.13341	1.15819e-05	65.4508	69.9107	71.8897	30.9136	28.3619	35.199
BMF81_00081	Alternative cytochrome c oxidase subunit 2	CDS	78347	79276	+	1.10937	4.79567e-06	109.957	127.726	111.314	49.6695	54.1949	57.8693
BMF81_00096	hypothetical protein	CDS	98946	99182	-	1.29043	0.0109955	5.21788	5.93293	5.88592	1.90371	3.51488	1.53111
BMF81_00097	putative copper-transporting ATPase PacS	CDS	99203	101524	-	1.05842	1.03032e-06	315.891	329.996	338.644	154.482	159.313	158.922
BMF81_00098	hypothetical protein	CDS	101667	101861	-	1.39284	0.000180753	170.754	186.673	203.897	73.5092	50.2656	90.0555
BMF81_00151	Heme A synthase	CDS	163350	164333	+	1.26272	8.50883e-06	356.943	417.186	380.271	164.303	139.624	177.213
BMF81_00152	Protoheme IX farnesyltransferase	CDS	164705	165658	+	1.16572	2.15117e-05	419.285	518.948	454.771	198.354	190.404	232.169
BMF81_00196	hypothetical protein	CDS	223189	223650	-	1.09642	0.000305724	29.2892	32.677	36.9628	12.8717	17.0743	16.2989
BMF81_00197	hypothetical protein	CDS	223751	224437	-	1.17626	6.73168e-05	82.5226	78.856	96.9326	30.9136	40.364	42.9533
BMF81_00249	Plastocyanin	CDS	279130	279549	+	1.33978	2.1591e-05	865.551	796.542	842.575	335.983	274.018	379.567
BMF81_00262	hypothetical protein	CDS	291804	292316	-	1.51774	0.0431405	10.8357	9.44987	9.14354	2.37964	6.81544	1.05367
BMF81_00263	hypothetical protein	CDS	292489	292734	-	2.31819	0.00180415	32.3436	31.8054	28.9854	5.27847	10.859	2.50246
BMF81_00264	N-acetylmuramoyl-L-alanine amidase LytC	CDS	293075	293596	-	2.59861	1.18772e-06	202.552	189.686	177.355	35.5864	35.6632	22.8184
BMF81_00304	Chaperone protein dnaK2	CDS	339374	340696	-	1.99081	5.19017e-09	261.621	267.135	263.534	68.7066	64.4823	66.1669
BMF81_00306	Chaperone protein dnaK2	CDS	342133	342783	-	1.73564	0.000136257	448.174	294.353	499.396	118.982	98.4166	155.514
BMF81_00316	Adenosyl-chloride synthase	CDS	352665	353468	+	1.83983	3.69344e-06	636.073	720.851	692.688	206.185	152.983	213.45
BMF81_00317	hypothetical protein	CDS	353540	354196	+	1.1029	1.65862e-06	184.826	204.319	211.912	92.6544	88.7721	98.419
BMF81_00351	Serine/threonine-protein kinase F	CDS	396741	398789	-	1.73015	3.20773e-07	356.798	439.97	406.702	124.412	117.891	120.464
BMF81_00359	Cytochrome b6	CDS	407425	408033	-	1.65904	3.33921e-06	72.7231	74.2075	78.4975	23.3853	27.8047	20.1678
BMF81_00370	Cyanophycinase	CDS	417984	418952	-	0.999952	7.83459e-06	340.217	374.83	351.73	184.638	162.285	186.515
BMF81_00406	Endoribonuclease HigB	CDS	459550	459828	+	1.47567	1.10016e-05	48.6881	47.0353	48.8272	18.0636	14.5596	19.3611
BMF81_00407	putative HTH-type transcriptional regulator YbaQ	CDS	459839	460132	+	1.23744	1.90577e-05	46.2156	43.4266	53.8432	20.1404	19.2747	21.4355
BMF81_00455	Acetyl-coenzyme A carboxylase carboxyl transferase subunit alpha	CDS	513087	514067	+	0.995965	0.00111172	601.348	914.68	641.528	411.309	306.609	363.959
BMF81_00461	Putative zinc metalloprotease Rip3	CDS	517810	519006	+	1.04912	2.68129e-06	240.077	245.009	263.404	116.386	114.977	130.342
BMF81_00544	hypothetical protein	CDS	669695	670018	-	1.38886	3.70407e-06	144.065	129.485	150.424	51.054	48.6797	62.1498
BMF81_00672	RNA polymerase sigma factor SigA2	CDS	816262	817395	-	1.12037	5.31614e-05	477.173	502.066	503.616	234.135	186.517	261.457
BMF81_00721	hypothetical protein	CDS	872268	873368	-	1.11553	0.0160985	2.65439	2.20191	2.96147	1.47105	0.971593	1.16891
BMF81_00760	hypothetical protein	CDS	906683	907219	-	1.06145	0.00259461	30.2165	33.1969	30.5587	12.8933	20.6321	11.4751
BMF81_00764	Demethylmenaquinone methyltransferase	CDS	911446	912504	-	1.1364	8.69965e-05	83.2316	81.8377	94.767	33.488	47.951	36.6807
BMF81_00771	hypothetical protein	CDS	921512	921817	-	1.27263	3.83205e-05	583.912	625.435	618.022	221.068	228.067	307.193
BMF81_00772	GTPase Der	CDS	922061	923410	-	1.42934	2.69801e-05	438.375	622.682	498.638	215.292	172.843	191.043
BMF81_00786	ECF RNA polymerase sigma factor SigE	CDS	937701	938357	+	1.2463	0.000211674	3464.62	3834.69	3688.58	1456.79	1288.02	1886.9
BMF81_00787	hypothetical protein	CDS	938516	939130	+	1.47094	2.03277e-05	1363.3	1387.08	1466.82	571.589	412.084	537.715
BMF81_00792	hypothetical protein	CDS	944068	945834	-	1.92664	1.0396e-07	426.63	469.833	510.631	122.941	123.649	123.526
BMF81_00848	Virulence sensor protein BvgS	CDS	1005746	1007470	-	1.22157	1.54137e-06	209.788	249.978	233.938	102.779	101.231	93.4799
BMF81_00853	hypothetical protein	CDS	1015224	1015661	-	1.28387	3.32869e-05	1227.37	1352.91	1374.14	576.5	453.777	593.807
BMF81_00870	hypothetical protein	CDS	1038360	1038722	-	1.24602	0.00050899	175.935	212.653	180.52	103.471	80.8279	55.7949
BMF81_00900	hypothetical protein	CDS	1071371	1071550	+	1.62222	1.88754e-05	81.759	90.3243	87.7706	28.9234	21.5036	34.0136
BMF81_00957	Signal transduction histidine-protein kinase BarA	CDS	1171715	1173661	-	1.12726	7.03186e-06	356.052	430.948	401.927	192.145	172.529	179.634
BMF81_00970	Tyrosine-protein kinase YwqD	CDS	1189908	1192106	+	1.22269	0.000411183	189.953	297.12	209.487	96.981	119.292	82.1695
BMF81_00986	hypothetical protein	CDS	1207108	1207545	-	1.04465	1.18241e-05	276.602	265.162	287.152	135.899	117.563	148.386
BMF81_01030	hypothetical protein	CDS	1247217	1247738	-	1.7826	8.23646e-06	630.891	496.501	682.175	167.937	154.069	203.95
BMF81_01037	hypothetical protein	CDS	1253065	1253304	-	1.35527	0.000315984	14.8901	13.9454	17.4542	5.365	6.77257	5.94333
BMF81_01063	hypothetical protein	CDS	1280975	1281775	+	1.25103	6.03112e-07	110.248	106.762	115.053	42.8984	48.5653	48.0076
BMF81_01092	hypothetical protein	CDS	1317848	1319707	-	1.4782	0.000109887	5131.65	6067.37	5484.98	2197.92	1569.18	2221.42
BMF81_01107	ATP-dependent Clp protease ATP-binding subunit ClpC	CDS	1332186	1334639	-	1.87892	1.57009e-05	4757.35	4999.32	4931.42	1395.77	1057.91	1539.85
BMF81_01168	hypothetical protein	CDS	1400906	1401268	-	1.04919	7.48626e-05	122.557	114.163	128.01	59.3179	48.1081	68.8505
BMF81_01173	hypothetical protein	CDS	1406802	1407794	-	1.38493	1.28172e-06	245.241	258.709	293.426	96.0941	99.0739	110.125
BMF81_01186	hypothetical protein	CDS	1420940	1421062	+	1.61731	1.0493e-05	94.5764	94.1623	112.888	29.7238	28.562	40.0064
BMF81_01203	hypothetical protein	CDS	1438453	1439556	-	1.4074	1.09475e-05	331.381	446.331	365.871	148.381	128.879	153.901
BMF81_01204	Threonylcarbamoyl-AMP synthase	CDS	1440678	1441328	-	1.59246	3.48866e-05	1189.21	1430.26	1323.28	507.879	337.128	462.493
BMF81_01235	Putative anti-sigma factor antagonist	CDS	1475397	1475747	-	1.4851	8.14152e-05	913.566	869.923	930.753	348.876	234.397	386.366
BMF81_01258	2-hydroxy-6-oxo-6-(2'-aminophenyl)hexa-2%2C4-dienoic acid hydrolase	CDS	1506161	1507054	+	1.46885	2.23992e-07	235.732	270.728	250.614	95.9426	88.4006	89.1994
BMF81_01259	Serine/threonine-protein kinase D	CDS	1507352	1508365	+	1.23905	2.88138e-05	452.992	474.084	472.021	226.563	160.499	205.745
BMF81_01289	hypothetical protein	CDS	1548557	1548661	-	1.74027	1.64224e-05	159.391	202.408	167.601	66.1755	42.5786	49.868
BMF81_01297	hypothetical protein	CDS	1556801	1557190	+	1.29583	4.7528e-06	544.624	622.484	586.982	258.32	215.251	240.911
BMF81_01298	hypothetical protein	CDS	1557443	1559839	+	1.08713	6.16022e-05	196.462	191.398	218.816	84.2175	115.077	86.1536
BMF81_01360	RNA polymerase sigma factor SigA2	CDS	1629942	1630925	-	2.07998	3.28851e-06	1576.2	1627.29	1555.16	402.029	295.693	427.821
BMF81_01369	hypothetical protein	CDS	1640092	1640262	+	2.67645	2.52732e-07	134.992	145.204	156.051	22.6282	18.5031	27.1319
BMF81_01416	hypothetical protein	CDS	1691025	1691234	-	1.4141	4.13109e-05	53.9969	63.7331	60.5991	27.4524	20.6892	18.8178
BMF81_01425	hypothetical protein	CDS	1703850	1704485	-	1.48266	3.51379e-06	913.421	873.761	947.985	333.885	287.391	357.456
BMF81_01461	Membrane-bound lytic murein transglycosylase A	CDS	1740804	1742078	-	1.51177	1.73975e-06	761.648	803.361	784.327	265.113	253.171	305.58
BMF81_01462	hypothetical protein	CDS	1742243	1742497	-	1.47517	3.74775e-06	357.18	303.971	371.831	117.641	113.491	140.401
BMF81_01463	hypothetical protein	CDS	1742799	1743044	-	1.19769	0.000204819	510.589	586.121	528.604	281.641	176.658	250.394
BMF81_01465	Putative diflavin flavoprotein A 5	CDS	1744989	1746701	-	1.07204	0.000336847	902.385	945.324	1018.41	427.123	370.906	565.226
BMF81_01466	Putative diflavin flavoprotein A 3	CDS	1746903	1748621	-	1.18217	0.000122477	1720.47	1669.83	1922.33	738.272	673.028	929.909
BMF81_01512	putative sugar transferase EpsL	CDS	1796288	1797337	-	1.02989	0.000437807	1453.32	1747.78	1531.01	887.626	616.861	813.101
BMF81_01587	Acyl-[acyl-carrier-protein]--UDP-N-acetylglucosamine O-acyltransferase	CDS	1863419	1864240	-	1.00317	4.40272e-05	484.209	437.554	500.155	246.639	204.949	257.835
BMF81_01590	Outer membrane protein assembly factor BamA	CDS	1866081	1868351	-	1.06483	0.000140138	1148.41	1396.49	1194.77	633.416	506.928	647.362
BMF81_01606	NAD(P)H-quinone oxidoreductase chain 4 1	CDS	1882215	1883828	-	1.28585	0.000166225	107.267	114.53	133.655	42.7253	62.9106	40.0393
BMF81_01670	hypothetical protein	CDS	1954729	1954926	+	1.45479	9.53634e-06	209.497	176.061	207.21	80.6264	58.8814	76.8188
BMF81_01687	Circadian clock protein kinase KaiC	CDS	1973343	1974908	+	1.66507	1.65385e-06	257.222	342.351	289.965	98.9064	86.4146	95.225
BMF81_01688	Outer membrane protein OprM	CDS	1975008	1977269	+	1.3998	0.000243501	1582.02	2321.06	1753.21	775.74	558.48	809.462
BMF81_01691	hypothetical protein	CDS	1978890	1980473	-	1.02618	0.000332169	98.5035	85.5382	96.5254	41.9898	57.8955	37.8003
BMF81_01692	Serine/threonine-protein kinase F	CDS	1980565	1983024	-	1.20037	4.02672e-06	404.522	362.398	426.896	168.175	186.546	164.751
BMF81_01693	hypothetical protein	CDS	1983656	1984264	-	3.08289	2.89376e-08	1073.3	922.708	1095.85	121.816	112.205	130.885
BMF81_01713	Peptide methionine sulfoxide reductase MsrA	CDS	2005898	2006263	+	1.08055	1.10612e-05	77.1047	90.0796	85.6605	40.6918	42.9072	35.9563
BMF81_01724	hypothetical protein	CDS	2015171	2015719	-	1.48349	4.12054e-06	50.488	63.6567	57.1008	21.1139	20.9178	19.2129
BMF81_01778	hypothetical protein	CDS	2065602	2066678	+	1.76034	6.83309e-06	789.973	781.159	821.919	248.564	185.36	272.488
BMF81_01796	Photosystem II protein D1 2	CDS	2086501	2087643	+	1.27629	2.45317e-05	495.626	482.295	559.699	233.031	174.701	227.131
BMF81_01797	Putative multidrug export ATP-binding/permease protein	CDS	2087935	2089659	-	1.12256	8.37748e-07	189.916	204.931	197.049	90.3613	96.3877	85.0835
BMF81_01807	hypothetical protein	CDS	2099574	2099813	+	1.12822	0.000451282	18.3262	24.3281	20.8228	9.12915	10.6018	9.30189
BMF81_01815	Undecaprenyl-phosphate 4-deoxy-4-formamido-L-arabinose transferase	CDS	2108085	2109098	+	1.07881	0.00011707	413.922	454.878	447.108	203.243	170.2	249.554
BMF81_01816	Tetracycline resistance protein%2C class B	CDS	2109143	2110378	+	1.60889	3.80161e-07	197.28	224.901	207.951	68.7282	75.527	62.3145
BMF81_01839	hypothetical protein	CDS	2130206	2130979	+	1.34503	1.33876e-05	966.636	966.7	1077.36	374.295	357.403	453.438
BMF81_01845	hypothetical protein	CDS	2137945	2138202	+	1.09211	5.7727e-05	65.069	84.5137	68.7246	37.2521	30.4194	34.771
BMF81_01854	hypothetical protein	CDS	2148749	2149741	-	1.12219	0.000364851	1227.02	1524	1325.72	701.214	482.139	689.542
BMF81_01873	hypothetical protein	CDS	2166108	2167466	+	1.15972	1.11594e-06	302.11	307.121	299.553	125.234	144.382	137.108
BMF81_01878	Chaperone protein DnaJ	CDS	2170265	2171269	-	1.21325	4.54789e-07	156.555	164.379	154.755	70.3724	63.3678	71.4517
BMF81_01893	KDP operon transcriptional regulatory protein KdpE	CDS	2181832	2182602	-	1.96124	5.15399e-06	815.172	1005.71	890.144	262.496	184.274	249.505
BMF81_01894	hypothetical protein	CDS	2183256	2183504	+	1.31038	6.76186e-05	1551.66	1505.56	1552.05	532.455	566.167	759.874
BMF81_01973	hypothetical protein	CDS	2262542	2263051	+	1.14315	3.48536e-05	45.1429	51.592	48.6236	19.8592	24.7613	21.1721
BMF81_01974	hypothetical protein	CDS	2263428	2263667	+	1.03622	0.00021435	40.3068	57.0051	47.0874	21.46	24.7042	24.2343
BMF81_01981	NADH-quinone oxidoreductase subunit L	CDS	2267756	2269843	-	1.08624	0.000109149	1001.09	981.762	1020.62	514.889	381.95	517.794
BMF81_02007	hypothetical protein	CDS	2301269	2301646	-	1.09045	0.000203621	506.244	468.946	509.706	256.309	177.101	263.976
BMF81_02028	hypothetical protein	CDS	2325859	2327829	-	1.71813	8.01102e-07	381.415	484.1	404.833	135.401	123.249	127.494
BMF81_02030	Peptidoglycan-N-acetylglucosamine deacetylase	CDS	2333377	2334288	-	1.27493	5.08535e-07	178.117	168.676	180.372	67.2788	72.2265	78.3005
BMF81_02066	hypothetical protein	CDS	2372299	2372496	-	1.18101	0.000432958	181.808	189.945	188.275	90.7291	56.4953	99.8842
BMF81_02067	hypothetical protein	CDS	2372625	2373260	-	1.21869	5.64921e-07	243.495	243.77	274.362	111.021	108.59	107.639
BMF81_02084	8-oxo-dGTP diphosphatase	CDS	2393524	2393979	-	1.68386	2.39889e-07	83.9952	87.6942	82.7546	28.772	25.9472	24.4977
BMF81_02086	hypothetical protein	CDS	2395893	2396237	-	1.36412	2.78702e-05	293.711	260.697	315.804	108.23	93.8158	136.005
BMF81_02088	RNA polymerase sigma factor SigA2	CDS	2398243	2399199	-	1.29643	5.86024e-06	457.647	470.215	510.835	188.337	176.458	220.941
BMF81_02090	DNA protection during starvation protein	CDS	2404431	2404979	-	1.48494	4.46306e-06	400.177	422.828	400.391	160.063	120.492	156.585
BMF81_02118	Putative phycocyanobilin lyase CpcS 2	CDS	2438191	2438733	-	1.30093	2.27497e-07	110.83	107.251	119.458	45.0833	45.6363	46.2625
BMF81_02138	DNA-directed RNA polymerase subunit beta'	CDS	2460206	2462083	-	1.07506	3.77262e-05	850.406	893.303	864.934	447.934	355.531	434.769
BMF81_02139	DNA-directed RNA polymerase subunit beta	CDS	2462310	2465609	-	1.16042	6.55861e-05	1716.01	1766.97	1729.13	848.124	652.382	831.342
BMF81_02164	Glycogen synthase	CDS	2490720	2491775	-	1.17561	2.76911e-06	445.047	412.568	455.141	199.673	179.073	202.419
BMF81_02165	Exodeoxyribonuclease	CDS	2492221	2493003	+	1.01873	4.69923e-07	150.282	158.584	151.35	76.4512	77.0987	73.592
BMF81_02166	NAD(P)H azoreductase	CDS	2493041	2493916	+	1.01499	2.28604e-05	215.679	275.101	230.939	127.267	113.176	116.743
BMF81_02167	Hemolysin secretion protein D%2C chromosomal	CDS	2494235	2495731	+	1.08909	1.21717e-05	182.881	237.562	200.121	98.1276	100.288	93.2988
BMF81_02169	Alpha-hemolysin translocation ATP-binding protein HlyB	CDS	2497721	2500366	-	1.61787	3.79492e-05	414.304	659.274	479.499	188.986	159.784	157.309
BMF81_02170	Foldase protein PrsA	CDS	2500315	2501073	-	1.25342	0.000275249	137.356	228.28	152.146	80.3885	66.2398	70.6615
BMF81_02171	hypothetical protein	CDS	2501390	2502199	-	1.63184	2.05058e-05	435.939	615.297	485.144	186.412	137.638	171.78
BMF81_02178	hypothetical protein	CDS	2508664	2509200	-	1.36523	0.000249126	3072.93	2656.24	3123.44	1079.92	899.923	1456.5
BMF81_02179	ADP-ribosyl-[dinitrogen reductase] glycohydrolase	CDS	2509699	2510646	+	1.00673	3.68186e-05	78.741	95.4773	85.9196	38.2473	47.5795	43.5954
BMF81_02226	hypothetical protein	CDS	2557300	2557665	+	1.03195	3.67495e-06	140.974	136.626	147.537	76.1484	63.9537	67.8627
BMF81_02263	hypothetical protein	CDS	2595760	2597373	-	1.08583	3.7616e-05	923.057	1136.52	1019.97	495.44	449.79	505.628
BMF81_02264	hypothetical protein	CDS	2597401	2598006	-	1.39692	7.52853e-05	781.446	895.689	828.323	342.257	239.083	370.133
BMF81_02273	Lipopolysaccharide export system protein LptC	CDS	2607210	2608469	-	1.41193	7.1779e-07	248.331	298.848	270.142	98.6035	100.66	107.885
BMF81_02274	hypothetical protein	CDS	2608469	2609098	-	1.3474	1.0394e-05	528.006	545.279	558.108	230.565	177.23	233.387
BMF81_02275	Methionine--tRNA ligase	CDS	2609270	2610871	-	1.07109	2.32418e-05	569.768	653.907	618.762	301.262	260.344	315.342
BMF81_02309	hypothetical protein	CDS	2643083	2643283	-	1.22041	1.26304e-05	43.3975	52.6012	46.7542	20.1187	20.432	20.7111
BMF81_02313	hypothetical protein	CDS	2645919	2646293	+	1.27281	1.38317e-05	137.61	136.274	149.48	61.2216	47.8367	66.1998
BMF81_02322	GDP-mannose 4%2C6-dehydratase	CDS	2656760	2657509	-	1.28755	2.65973e-06	98.2671	117.542	107.631	47.5278	40.2497	44.7643
BMF81_02323	Undecaprenyl phosphate N%2CN'-diacetylbacillosamine 1-phosphate transferase	CDS	2657901	2658683	-	1.4058	5.06756e-06	239.732	318.115	257.944	109.788	97.8737	100.279
BMF81_02324	GDP-mannose-dependent alpha-(1-6)-phosphatidylinositol monomannoside mannosyltransferase	CDS	2658793	2659938	-	1.20088	4.20926e-05	1164.26	1241.77	1295.99	476.252	511.501	622.634
BMF81_02385	D-inositol 3-phosphate glycosyltransferase	CDS	2723779	2724987	-	1.07129	9.46541e-05	95.4673	133.521	104.188	57.717	53.1661	47.7278
BMF81_02387	Alpha-D-kanosaminyltransferase	CDS	2726304	2727467	-	1.30036	4.14307e-05	155.664	214.671	170.988	85.4939	66.2398	68.1755
BMF81_02388	hypothetical protein	CDS	2727615	2728454	-	1.42264	2.97561e-05	94.9946	104.835	104.466	45.9054	29.705	37.9978
BMF81_02389	Heterocyst differentiation ATP-binding protein HepA	CDS	2728533	2730383	-	1.08395	0.000212879	275.003	383.117	305.975	176.785	129.393	148.732
BMF81_02390	putative sugar transferase EpsL	CDS	2730791	2731534	-	1.53943	6.47631e-05	363.325	538.046	409.423	177.24	122.392	151.415
BMF81_02391	Tyrosine-protein kinase YwqD	CDS	2732285	2734528	-	1.4217	0.000110373	1379.76	1870.54	1519.99	655.655	468.365	656.648
BMF81_02392	Glycogen synthase	CDS	2734767	2735855	-	1.47032	7.95953e-06	165.936	230.482	185.388	74.2663	72.3122	63.434
BMF81_02393	hypothetical protein	CDS	2736162	2737475	-	1.23193	0.000246616	1013.36	1362.23	1072.33	578.922	393.624	495.47
BMF81_02394	dTDP-4-dehydrorhamnose 3%2C5-epimerase	CDS	2737566	2738123	-	1.20655	0.00012343	106.885	136.136	113.276	61.8273	40.9069	51.7778
BMF81_02395	CDP-glucose 4%2C6-dehydratase	CDS	2738161	2739309	-	1.42561	0.000212381	378.76	529.667	412.274	200.301	120.306	171.171
BMF81_02396	Glucose-1-phosphate cytidylyltransferase	CDS	2739377	2740150	-	1.34023	0.000260339	582.294	785.501	641.103	316.384	194.19	282.959
BMF81_02403	ATP-dependent zinc metalloprotease FtsH 4	CDS	2748065	2748940	+	2.66515	1.15512e-07	476.1	457.111	501.025	75.0667	63.6107	87.4543
BMF81_02404	ATP-dependent zinc metalloprotease FtsH 4	CDS	2749203	2750393	+	2.14918	4.58845e-07	772.811	791.052	780.829	190.479	147.468	190.681
BMF81_02412	hypothetical protein	CDS	2757119	2757244	-	1.30829	0.00751116	7.67229	6.62103	7.2556	2.4878	4.27215	1.92623
BMF81_02426	hypothetical protein	CDS	2773633	2774319	+	1.48588	1.53599e-05	1046.09	1027.47	1125.54	371.872	320.94	449.372
BMF81_02427	Cellulosome-anchoring protein	CDS	2774949	2776190	+	2.04849	2.63047e-06	2344.54	2036.81	2521.04	569.534	482.682	616.362
BMF81_02468	Outer membrane protein assembly factor BamA	CDS	2822071	2824098	-	1.11032	9.28202e-06	378.56	381.833	409.812	160.95	181.016	200.015
BMF81_02498	Thioredoxin	CDS	2855377	2855967	-	0.995884	5.82791e-07	141.901	136.503	146.704	70.8267	70.069	72.2584
BMF81_02516	Pullulanase	CDS	2872371	2873312	-	1.02445	8.84386e-06	89.1586	100.325	97.5434	47.4629	51.0229	42.6076
BMF81_02607	Stress response protein YsnF	CDS	2974510	2975352	-	1.4346	0.00267494	62.5964	63.3661	64.6156	15.1648	37.3635	17.8629
BMF81_02608	hypothetical protein	CDS	2975688	2976062	-	1.29468	3.11297e-07	226.278	219.442	242.341	95.7047	96.502	88.261
BMF81_02649	Ubiquinone biosynthesis O-methyltransferase	CDS	3014769	3015461	-	1.86649	8.08846e-07	113.903	110.677	114.609	27.0413	36.6633	29.2392
BMF81_02650	Putative zinc metalloprotease Rip3	CDS	3015565	3016689	-	2.04172	9.14534e-07	830.862	877.248	939.582	205.817	188.589	248.649
BMF81_02651	hypothetical protein	CDS	3017154	3017642	-	1.26246	9.90948e-06	343.471	349.523	395.634	139.728	139.609	174.415
BMF81_02685	3'%2C5'-cyclic adenosine monophosphate phosphodiesterase CpdA	CDS	3054226	3055023	+	1.16348	0.000239932	69.9051	75.1097	74.0553	29.9402	41.8642	25.9465
BMF81_02688	GDP-mannose-dependent alpha-mannosyltransferase	CDS	3057426	3058688	-	1.06152	1.32156e-05	161.754	198.172	183.111	85.3857	95.2447	79.5353
BMF81_02689	hypothetical protein	CDS	3059044	3060303	-	1.28621	3.62688e-05	113.739	151.611	126.936	50.2752	62.9964	47.5302
BMF81_02690	hypothetical protein	CDS	3060498	3060971	-	1.36092	2.62476e-05	42.3976	46.8518	47.365	17.4579	20.4892	15.2288
BMF81_02691	Spore coat polysaccharide biosynthesis protein SpsA	CDS	3061014	3062015	-	1.39345	5.39899e-05	62.0874	75.8742	72.593	24.0343	33.2199	22.8514
BMF81_02692	3 beta-hydroxysteroid dehydrogenase/Delta 5-->4-isomerase	CDS	3062303	3063292	-	1.42811	4.95937e-07	119.466	141.641	138.874	50.7512	50.4657	47.4314
BMF81_02693	hypothetical protein	CDS	3063493	3064671	-	1.15226	0.000672894	87.4496	111.334	103.485	36.1921	60.6388	39.0515
BMF81_02694	p-hydroxybenzoic acid efflux pump subunit AaeA	CDS	3064889	3066097	-	1.46243	1.22556e-05	342.835	463.013	383.381	138.841	130.093	162.627
BMF81_02696	hypothetical protein	CDS	3069069	3069347	+	1.52782	1.38868e-06	66.0871	82.0059	75.7396	26.9764	25.29	25.3703
BMF81_02697	Phenolphthiocerol synthesis polyketide synthase type I Pks15/1	CDS	3069664	3074874	+	1.29898	4.88031e-05	1476.21	1910.01	1598.38	667.942	606.517	751.362
BMF81_02698	Polyketide synthase PksJ	CDS	3075052	3076770	+	1.39158	1.26228e-06	189.353	238.586	209.82	80.6913	84.1857	78.2018
BMF81_02699	Phthiocerol/phenolphthiocerol synthesis polyketide synthase type I PpsA	CDS	3076974	3081644	+	1.56519	7.72441e-06	625.492	825.9	682.693	234.546	267.188	219.426
BMF81_02700	Polyketide biosynthesis protein PksE	CDS	3081934	3083607	+	1.23709	0.000594604	609.074	980.08	687.08	341.153	257.572	366.972
BMF81_02701	Linear gramicidin synthase subunit D	CDS	3083610	3085103	+	1.01443	2.77797e-05	206.934	253.22	222.388	116.126	99.574	122.225
BMF81_02721	Penicillin-binding protein 2D	CDS	3105618	3107828	+	1.01067	1.24211e-05	295.001	361.633	315.767	167.764	160.799	154.082
BMF81_02724	Orange carotenoid-binding protein	CDS	3111791	3112306	-	1.03144	0.000169279	142.865	135.54	177.059	73.0981	62.8821	86.8451
BMF81_02725	hypothetical protein	CDS	3112390	3112563	-	1.23027	2.72891e-06	123.029	145.739	155.014	61.1999	59.3815	60.059
BMF81_02736	Serine/threonine-protein kinase C	CDS	3124129	3125874	+	1.25531	0.000152029	118.902	134.653	136.209	47.4629	70.7405	44.9619
BMF81_02764	Xaa-Pro aminopeptidase	CDS	3162576	3163886	-	1.04871	5.50107e-07	189.335	190.848	200.195	92.503	97.4165	90.6153
BMF81_02765	hypothetical protein	CDS	3164330	3165568	+	1.96806	8.9006e-06	617.783	905.919	663.258	205.19	158.884	194.961
BMF81_02808	3-oxoacyl-[acyl-carrier-protein] reductase FabG	CDS	3211245	3212096	+	2.36312	3.1821e-07	145.119	132.237	146.648	24.9862	33.1485	24.2014
BMF81_02833	Ammonia channel	CDS	3238489	3240063	-	0.998622	8.71478e-05	771.047	674.886	764.855	411.201	318.668	376.62
BMF81_02841	hypothetical protein	CDS	3247157	3247537	+	1.54327	3.11951e-05	110.157	139.118	120.273	47.1601	32.0483	47.6784
BMF81_02874	Zinc D-Ala-D-Ala carboxypeptidase	CDS	3286501	3287067	+	1.03176	3.27189e-06	112.503	132.512	116.904	58.5823	60.7817	57.6553
BMF81_02894	15-cis-phytoene desaturase	CDS	3308060	3309502	+	1.1865	1.65483e-05	645.254	705.116	679.787	314.199	256.158	321.664
BMF81_02910	hypothetical protein	CDS	3328824	3330191	+	1.13922	4.55038e-06	158.391	179.257	167.638	72.2761	85.7431	71.3365
BMF81_02912	hypothetical protein	CDS	3331550	3333115	-	1.25655	6.77614e-06	171.172	211.062	188.461	78.0088	88.915	71.9127
BMF81_02914	hypothetical protein	CDS	3335858	3337030	-	1.22565	3.2433e-06	258.676	276.095	248.689	123.719	99.7597	111.606
BMF81_02948	hypothetical protein	CDS	3371748	3372101	-	1.23202	6.83966e-06	128.684	160.22	150.905	67.4735	56.0952	63.7303
BMF81_02952	hypothetical protein	CDS	3377828	3378394	+	1.02443	7.11202e-05	70.7778	67.3571	73.0373	33.0553	40.7926	29.9307
BMF81_02981	hypothetical protein	CDS	3414188	3414427	-	1.84865	6.77999e-06	44.0884	50.9651	49.9563	12.028	16.1742	12.0348
BMF81_02982	hypothetical protein	CDS	3414487	3414699	-	1.86369	1.16397e-05	37.9797	37.2184	41.8678	10.1243	13.0022	9.02201
BMF81_02986	hypothetical protein	CDS	3418223	3418582	-	1.12615	5.06348e-05	121.666	138.491	115.627	67.1923	48.1796	56.898
BMF81_02997	hypothetical protein	CDS	3430323	3431987	-	1.11229	1.65211e-05	483.972	594.883	534.138	230.76	250.957	264.371
BMF81_02998	Polysialic acid transport protein KpsD	CDS	3432109	3433647	-	1.35165	2.54369e-05	2437.73	2767.38	2633.91	1101.45	900.981	1069.27
BMF81_03005	Nitrogenase iron protein	CDS	3440074	3440970	-	1.16243	0.06817	16.0536	14.817	16.3991	3.72089	13.9452	3.40795
BMF81_03106	Global nitrogen regulator	CDS	3549710	3550381	+	1.47335	4.1602e-05	415.158	590.693	438.871	187.364	145.968	187.042
BMF81_03107	Chromosome partition protein Smc	CDS	3550551	3551957	+	1.12845	9.68316e-06	184.826	218.02	189.756	101.74	84.0428	85.3634
BMF81_03163	Ribosomal protein S12 methylthiotransferase RimO	CDS	3615720	3617048	+	1.21819	0.000125299	2183.28	2067.95	2137.68	1008.34	726.694	1011.09
BMF81_03187	Pyruvate kinase	CDS	3641102	3642871	-	1.14008	8.61737e-05	584.149	736.02	620.483	323.328	245.899	311.375
BMF81_03203	2-octaprenyl-3-methyl-6-methoxy-1%2C4-benzoquinol hydroxylase	CDS	3657294	3658553	-	1.20021	1.18736e-06	254.476	261.263	269.087	116.343	103.532	121.715
BMF81_03242	hypothetical protein	CDS	3703727	3704194	-	1.0974	0.000245485	780.41	761.158	820.679	372.067	287.177	444.795
BMF81_03254	putative molybdenum cofactor guanylyltransferase	CDS	3715059	3715664	-	1.05723	1.98882e-06	131.829	128.628	146.463	61.6542	66.4684	67.3852
BMF81_03261	hypothetical protein	CDS	3723712	3723906	-	1.41972	1.02782e-05	139.338	124.744	148.425	47.7225	45.0362	61.409
BMF81_03273	hypothetical protein	CDS	3732793	3733893	-	1.00976	0.0286005	2.19987	1.89609	2.40619	0.800423	1.21449	1.20184
BMF81_03276	Folate-biopterin transporter	CDS	3735988	3737385	+	1.24356	9.90247e-05	85.6315	104.988	99.9866	38.1824	50.78	33.7173
BMF81_03325	hypothetical protein	CDS	3807765	3808160	-	1.11716	0.000357156	1527.64	1765.2	1758.04	932.255	612.089	784.174
BMF81_03339	Serine-protein kinase RsbW	CDS	3824074	3824526	+	1.41579	9.22165e-06	460.883	470.812	499.211	180.939	149.025	206.37
BMF81_03341	hypothetical protein	CDS	3825144	3825506	+	1.46076	5.85147e-07	79.2682	90.3854	85.3459	29.7455	29.9622	32.9271
BMF81_03421	Protein GrpE	CDS	3912706	3913386	-	1.37693	1.7689e-05	291.256	324.874	310.936	137.868	95.1732	124.02
BMF81_03422	DNA protection during starvation protein 2	CDS	3913489	3913980	-	1.24366	4.18588e-05	415.449	397.919	431.449	190.176	138.266	197.299
BMF81_03423	hypothetical protein	CDS	3914035	3914295	-	1.70849	1.8836e-07	117.466	111.365	120.125	39.5452	34.0772	33.1905
BMF81_03441	hypothetical protein	CDS	3929453	3930685	-	1.53059	6.52796e-06	702.233	725.729	728.244	268.683	204.306	273.393
BMF81_03481	UDP-N-acetylenolpyruvoylglucosamine reductase	CDS	3969721	3970743	-	1.44954	1.76531e-05	255.658	360.655	279.304	122.335	100.088	105.581
BMF81_03482	UDP-N-acetylmuramate--L-alanine ligase	CDS	3970850	3972337	-	1.28384	1.40529e-05	535.533	646.047	575.802	259.424	208.692	253.687
BMF81_03489	hypothetical protein	CDS	3978284	3978505	+	1.0103	0.00120207	40.1977	61.2254	43.293	28.3393	21.5322	22.0117
BMF81_03522	hypothetical protein	CDS	4013527	4014318	-	1.86836	3.12271e-06	208.661	260.055	230.643	74.8937	52.2231	64.5535
BMF81_03523	hypothetical protein	CDS	4014358	4015701	-	1.85777	3.45188e-06	387.705	518.734	426.803	140.096	106.804	121.023
BMF81_03600	hypothetical protein	CDS	4074121	4074537	-	1.22649	2.18637e-06	98.758	117.114	114.59	50.2536	45.0076	45.9991
BMF81_03607	hypothetical protein	CDS	4081639	4082739	+	1.25864	0.0109202	2.41804	2.18662	3.12805	1.31962	1.05732	0.856103
BMF81_03642	TPR repeat-containing protein YrrB	CDS	4117532	4118284	+	1.23826	7.11809e-07	129.52	151.152	138.948	58.3011	61.739	57.8199
BMF81_03652	hypothetical protein	CDS	4131821	4132012	-	1.42845	0.000139342	20.1443	20.6888	23.192	6.83605	7.57271	9.36775
BMF81_03669	Photosystem I assembly protein Ycf3	CDS	4151799	4152821	-	1.65719	2.45096e-07	380.578	391.604	403.556	131.616	112.005	129.189
BMF81_03672	hypothetical protein	CDS	4154637	4154993	-	1.0845	8.08237e-05	813.136	773.269	864.453	410.509	318.882	426.356
BMF81_03713	Putative serine protease HtrA	CDS	4197349	4198599	-	1.03033	0.000238773	2915.74	3040.63	3084.98	1542.91	1250.11	1633.61
BMF81_03722	hypothetical protein	CDS	4206805	4206993	-	1.12991	0.00147097	15.0173	13.8996	14.5852	5.86256	8.27283	5.72931
BMF81_03736	hypothetical protein	CDS	4228345	4229445	-	1.19372	0.000317328	69.1779	57.6779	64.8562	24.0343	23.404	36.3515
BMF81_03737	hypothetical protein	CDS	4229429	4230031	-	1.49115	5.19464e-05	51.7425	47.127	63.6161	18.9938	15.9884	22.8184
BMF81_03738	hypothetical protein	CDS	4230201	4230635	-	1.58677	1.83439e-06	644.818	623.279	683.729	207.137	196.848	245.8
BMF81_03739	hypothetical protein	CDS	4230795	4231139	+	1.32423	1.29509e-06	255.458	264.138	266.94	102.844	94.5017	116.776
BMF81_03740	Secreted effector protein PipB2	CDS	4231194	4233341	+	1.13982	8.92781e-06	602.038	624.013	636.79	282.311	254.672	308.411
BMF81_03767	hypothetical protein	CDS	4264560	4266845	-	1.30818	1.0763e-06	260.785	308.405	275.121	116.234	117.506	107.227
BMF81_03768	Peptide chain release factor 3	CDS	4266958	4268586	-	1.26552	2.34447e-06	413.231	453.166	416.124	190.436	161.756	181.313
BMF81_03776	hypothetical protein	CDS	4277559	4277687	+	1.34402	2.569e-05	167.3	195.848	191.218	61.6542	67.8115	88.8537
BMF81_03777	Putative acetyltransferase	CDS	4278343	4279035	+	1.23852	5.82443e-06	103.558	115.218	118.44	41.1461	50.5514	51.1522
BMF81_03780	LPS-assembly protein LptD	CDS	4279585	4282092	+	1.09394	2.0409e-05	613.62	773.406	676.215	322.744	322.912	320.94
BMF81_03795	Fructose-1%2C6-bisphosphatase class 1	CDS	4308042	4309091	+	1.04664	4.09261e-06	372.433	403.133	393.394	197.12	175.101	193.693
BMF81_03796	Transaldolase	CDS	4309417	4310583	+	1.29347	2.36797e-05	475.591	580.28	505.393	237.358	178.93	220.727
BMF81_03870	Autoinducer 2 sensor kinase/phosphatase LuxQ	CDS	4391043	4391963	-	1.4977	1.12562e-07	361.289	388.179	381.53	133.065	131.336	136.104
BMF81_03871	Threonylcarbamoyl-AMP synthase	CDS	4392183	4392785	-	1.30873	1.26086e-06	153.428	170.235	161.048	61.2216	61.6104	72.8182
BMF81_03872	Release factor glutamine methyltransferase	CDS	4392910	4393824	-	1.65773	2.25056e-06	535.424	556.426	545.817	182.54	144.31	192.228
BMF81_03873	hypothetical protein	CDS	4393828	4394625	-	1.27569	3.19366e-05	1462.33	1486	1521.6	614.985	525.803	705.429
BMF81_03886	Protein-glutamine gamma-glutamyltransferase	CDS	4404317	4406638	-	1.00257	2.02775e-05	554.35	599.272	584.391	315.864	262.716	288.918
BMF81_03887	hypothetical protein	CDS	4407065	4408045	-	1.55605	2.93346e-05	2467.44	2275.95	2422.32	938.594	649.51	848.86
BMF81_03891	hypothetical protein	CDS	4412169	4412366	+	1.68692	6.9016e-06	72.5595	65.2622	72.2599	19.3616	19.3461	26.5227
BMF81_03893	N-acetylmuramoyl-L-alanine amidase LytC	CDS	4413664	4415589	-	1.66641	3.81872e-05	1796.13	2312.66	1913	720.403	495.769	680.964
BMF81_03894	High-affinity Na(+)/H(+) antiporter NhaS3	CDS	4416199	4417689	-	1.12248	9.02997e-05	780.247	961.486	814.275	434.414	331.427	408.197
BMF81_03918	Alkaline phosphatase synthesis transcriptional regulatory protein PhoP	CDS	4441806	4442183	-	1.02512	0.00018864	42.3067	45.2462	46.8468	25.2891	22.5895	18.1757
BMF81_03919	Alkaline phosphatase synthesis transcriptional regulatory protein PhoP	CDS	4442253	4443308	-	1.24234	2.72675e-07	150.501	151.84	163.436	68.3821	65.8968	62.6108
BMF81_03921	Alanine racemase	CDS	4444025	4445212	-	1.52262	1.00548e-05	929.056	918.625	965.18	347.687	266.259	365.112
BMF81_03922	CRISPR-associated endonuclease Cas9	CDS	4446123	4446620	+	1.09326	6.96435e-05	267.621	214.625	280.858	123.676	102.189	131.823
BMF81_03957	Anti-sigma-B factor antagonist	CDS	4483149	4483544	+	1.05081	0.000144911	267.167	297.885	273.159	165.385	111.433	127.922
BMF81_03982	hypothetical protein	CDS	4504971	4506101	-	1.2544	3.64097e-05	390.287	427.691	409.923	199.63	137.68	177.477
BMF81_03983	hypothetical protein	CDS	4506970	4507254	+	2.33661	2.48535e-08	211.77	196.505	239.99	43.98	40.6783	43.6942
BMF81_03984	hypothetical protein	CDS	4507318	4507689	+	2.4681	1.90003e-07	169.136	166.565	193.976	32.9688	26.5616	36.2362
BMF81_03985	Spore coat protein SA	CDS	4507707	4508861	-	1.11195	7.7134e-06	106.612	116.09	110.037	48.6744	58.4099	46.8223
BMF81_03986	GDP-mannose-dependent alpha-(1-6)-phosphatidylinositol monomannoside mannosyltransferase	CDS	4508892	4510061	-	1.13678	5.08619e-07	126.902	131.396	133.71	59.8803	62.3105	56.0748
BMF81_03987	hypothetical protein	CDS	4510941	4513157	+	1.56014	4.18571e-06	328.963	447.493	361.114	133.736	132.137	119.92
BMF81_03997	hypothetical protein	CDS	4526865	4527080	+	1.28118	0.000186202	22.7078	26.3618	23.8213	8.32873	11.3733	10.2732
BMF81_04014	Chaperone protein ClpB 1	CDS	4544883	4547501	-	1.36968	6.42957e-05	1698.63	1809.62	1856.69	673.913	566.324	835.886
BMF81_04028	Chaperone protein dnaK2	CDS	4567425	4569326	+	1.29106	0.000114352	3307.03	3320.62	3614.51	1645.45	1159.24	1380.81
BMF81_04037	hypothetical protein	CDS	4578773	4579237	+	1.56375	2.03422e-05	292.602	310.011	304.217	108.165	77.0416	121.616
BMF81_04051	Hydrogenase expression/formation protein HypD	CDS	4589095	4590234	-	1.05235	6.46902e-05	228.205	307.274	267.402	124.477	118.534	144.138
BMF81_04052	Hydrogenase-2 operon protein HybG	CDS	4590300	4590560	-	1.50173	3.89589e-05	108.976	155.602	128.954	50.3401	37.1777	51.5308
BMF81_04053	Carbamoyltransferase HypF	CDS	4590614	4592956	-	1.05297	3.87209e-05	187.48	246.798	212.652	93.974	113.433	104.346
BMF81_04054	hypothetical protein	CDS	4592992	4594167	-	1.85305	8.89044e-06	188.662	283.802	206.988	63.5363	69.6832	54.8565
BMF81_04074	Hydrogenase 2 maturation protease	CDS	4610861	4611328	+	0.995178	7.01765e-06	119.648	144.944	129.934	63.5363	65.1539	69.2291
BMF81_04075	hypothetical protein	CDS	4611375	4611749	-	1.9261	1.03245e-07	65.5781	66.0726	68.8912	16.7656	17.8316	18.1593
BMF81_04076	hypothetical protein	CDS	4611768	4612673	-	1.81288	7.45081e-08	131.702	150.128	143.502	37.6415	40.5497	42.8381
BMF81_04084	Iron-binding protein IscA	CDS	4617773	4618144	-	1.09621	0.000312348	277.33	306.28	278.767	130.296	103.403	169.706
BMF81_04085	Sulfur carrier protein ThiS adenylyltransferase	CDS	4618244	4619044	-	1.11915	0.000402469	628.601	779.462	643.046	322.246	241.684	380.373
BMF81_04119	2-isopropylmalate synthase	CDS	4649925	4651055	+	1.12619	0.000202707	216.769	297.105	227.552	119.523	91.9441	128.284
BMF81_04132	Regulatory protein AfsR	CDS	4660449	4664441	+	1.12265	3.35403e-05	447.756	468.931	474.076	191.323	251.914	195.406
BMF81_04135	Holliday junction ATP-dependent DNA helicase RuvA	CDS	4667283	4667924	+	1.22767	3.11593e-05	291.074	311.448	302.125	140.074	102.317	143.974
BMF81_04202	hypothetical protein	CDS	4741500	4742564	-	1.81539	4.18436e-06	88.4677	111.365	98.654	28.4042	32.9913	23.3947
BMF81_04203	hypothetical protein	CDS	4742648	4742971	-	1.28445	5.18463e-05	110.412	145.984	126.085	49.8209	44.6361	62.5779
BMF81_04205	Putative diflavin flavoprotein A 3	CDS	4743721	4745472	+	1.38851	2.00654e-05	157.027	152.131	200.603	56.9166	74.9412	62.7425
BMF81_04216	Cytochrome c biogenesis protein CcsB	CDS	4760388	4761761	+	1.08115	1.79158e-05	669.726	620.618	677.64	319.304	276.161	334.72
BMF81_04233	hypothetical protein	CDS	4775951	4776574	-	1.16231	5.21897e-07	109.757	111.365	113.757	53.001	47.408	49.2424
BMF81_04276	hypothetical protein	CDS	4831416	4831676	-	1.1688	0.00103306	38.2887	47.861	41.1644	17.5011	24.9614	14.1422
BMF81_04277	Chaperone protein DnaJ	CDS	4832032	4832655	-	1.33066	1.97892e-05	440.848	559.775	458.75	214.968	167.714	197.612
BMF81_04280	hypothetical protein	CDS	4834358	4835203	-	1.24612	9.62414e-06	368.088	354.141	382.011	157.424	132.408	175.715
BMF81_04283	hypothetical protein	CDS	4837646	4839085	+	1.91114	7.49405e-06	346.053	527.648	400.761	126.553	102.546	109.828
BMF81_04284	hypothetical protein	CDS	4839173	4840363	+	1.27959	0.000386897	74.523	116.793	90.8986	39.0477	46.765	30.4246
BMF81_04285	Macrolide export ATP-binding/permease protein MacB	CDS	4840658	4841371	+	1.1988	9.84719e-06	339.363	393.454	388.415	159.306	146.525	182.63
BMF81_04308	Sensor protein ZraS	CDS	4862427	4863893	-	1.15995	5.42839e-05	358.271	380.946	384.936	147.408	150.811	204.839
BMF81_04350	LPS-assembly protein LptD	CDS	4906506	4906961	-	1.10142	1.81274e-06	84.6497	86.4709	92.4534	39.7183	39.7639	43.3485
BMF81_04369	hypothetical protein	CDS	4926658	4929195	+	1.33693	9.43156e-06	969.036	1018.71	1037.72	399.498	351.588	446.59
BMF81_04409	hypothetical protein	CDS	4959391	4962063	-	1.13183	0.00143232	168.827	171.581	164.528	62.8873	109.161	58.1986
BMF81_04429	RNA polymerase sigma factor SigA2	CDS	4993635	4994885	-	1.24692	5.40759e-05	1386.43	1509.14	1501.67	650.506	509.157	693.131
BMF81_04430	Glycerol-3-phosphate dehydrogenase [NAD(P)+]	CDS	4995344	4996276	-	1.21865	1.57599e-06	240.895	269.092	255.168	108.771	101.003	119.015
BMF81_04494	GTP-binding protein TypA/BipA	CDS	5060300	5062138	-	1.29218	0.000218156	2773.22	2744.44	2911.74	1232.95	863.889	1345.2
BMF81_04542	Glutamate 5-kinase	CDS	5145799	5146908	-	1.1464	1.52468e-05	74.5049	70.5376	78.4975	30.3512	38.5494	32.038
BMF81_04608	hypothetical protein	CDS	5213167	5213421	-	2.00583	0.000171816	1180.37	674.443	1216.46	261.63	185.103	318.01
BMF81_04627	hypothetical protein	CDS	5235776	5236096	-	1.08627	3.54856e-06	63.7418	64.1613	61.0248	28.3177	30.5052	30.1447
BMF81_04642	hypothetical protein	CDS	5252818	5254428	-	1.13488	9.06363e-06	638.127	650.726	659.686	296.222	267.445	323.656
BMF81_04647	hypothetical protein	CDS	5259618	5260589	+	1.79109	6.02936e-06	2084.94	2196.99	2160.34	616.023	523.117	722.387
BMF81_04655	hypothetical protein	CDS	5269180	5269851	-	0.99877	2.58678e-05	319.709	307.534	353.859	167.397	144.139	179.452
BMF81_04664	hypothetical protein	CDS	5276210	5277538	+	3.48333	9.83757e-08	708.56	976.41	737.073	66.0241	81.0566	69.4432
BMF81_04666	hypothetical protein	CDS	5279125	5279517	+	1.55066	2.14199e-06	407.486	451.881	418.326	157.683	123.907	154.609
BMF81_04667	Putative transcriptional regulator YvhJ	CDS	5279803	5281215	+	1.81278	5.23062e-06	1196.24	1407.62	1280.82	396.642	302.451	406.682
BMF81_04684	Spore cortex-lytic enzyme	CDS	3620	4891	+	1.19403	1.25499e-05	483.263	533.367	555.405	248.456	200.548	238.145
BMF81_04693	hypothetical protein	CDS	11338	12129	+	1.03864	3.70777e-06	116.266	119.668	134.728	62.7359	56.5238	61.1949
BMF81_04706	hypothetical protein	CDS	21962	23164	+	1.37182	0.00270357	6.89052	5.03076	7.2556	1.96861	2.95764	2.46953
BMF81_04714	hypothetical protein	CDS	37966	38142	+	1.02146	0.00628295	6.85416	8.27246	6.42269	4.15355	3.04337	3.42441
BMF81_04715	hypothetical protein	CDS	38238	38402	+	1.18667	0.015586	4.41793	5.76473	4.94195	2.92046	2.42898	1.30062
