# Supplementary material for: Comparative Genomics of the Baltic Sea Toxic Cyanobacteria Nodularia spumigena UHCC 0039 and Its Response to Varying Salinity
Source: Front Microbiol. 2018 Mar 8;9:356. doi: 10.3389/fmicb.2018.00356 (PMC5853447; doi:10.3389/fmicb.2018.00356)
Supplement: Supplementary file 15 [file Table7.XLSX]

## Sheet: Sheet1
Supplementary Table S7 List of the downregulated genes (Log2FC <-1) of Nodularia UHCC 0039 edgeR test.
Locus_tag	product	feature	start	end	strand	log2FC	P-Value	UHCC003901	UHCC003902	UHCC003903	UHCC003961	UHCC003962	UHCC003962
BMF81_00025	hypothetical protein	CDS	25181	25333	+	-1.13296	4.03777e-05	125.138	112.405	117.108	293.864	210.45	273.542
BMF81_00032	hypothetical protein	CDS	32892	33191	-	-1.45646	0.0336033	3.38163	3.66985	3.59078	5.2352	19.1461	4.80735
BMF81_00075	hypothetical protein	CDS	72962	73873	-	-1.04392	0.0387521	5.05426	4.87785	4.81239	7.54994	16.96	5.87748
BMF81_00105	hypothetical protein	CDS	108263	111010	-	-1.23952	0.0225473	21.526	21.331	21.3966	31.2165	91.3297	29.0746
BMF81_00161	tRNA-Leu(gag)	tRNA	175104	175184	+	-2.28984	0.000762493	4.99972	7.1715	4.73835	35.1321	12.7879	34.8698
BMF81_00173	hypothetical protein	CDS	196566	198437	-	-1.65435	0.00642317	12.8538	14.0372	12.7158	27.4524	74.5269	22.6538
BMF81_00174	hypothetical protein	CDS	199395	201974	-	-1.19727	0.021779	22.1987	25.0926	22.211	34.4398	93.9016	30.9514
BMF81_00175	ATP synthase gamma chain	CDS	202389	203291	-	-1.84811	0.0269057	2.32714	3.13467	2.6283	4.78091	20.7178	3.62198
BMF81_00176	ATP synthase subunit alpha	CDS	203278	204828	-	-1.54447	0.0588991	4.14522	6.36108	4.75686	6.94421	32.4769	5.08723
BMF81_00177	ATP synthase subunit b	CDS	204878	205642	-	-2.4098	0.0180807	1.74536	2.49244	2.03601	5.53806	25.1614	2.65063
BMF81_00179	ATP synthase subunit a	CDS	206029	206715	-	-1.82261	0.0367464	2.61803	2.69123	2.75787	4.28335	21.1036	3.12807
BMF81_00180	hypothetical protein	CDS	206705	206995	-	-1.33289	0.0587479	0.92722	0.932754	0.703349	1.27635	4.0864	1.08659
BMF81_00181	hypothetical protein	CDS	207176	207496	-	-1.19327	0.0799817	1.45446	1.55969	1.42521	1.92534	6.6154	1.59696
BMF81_00198	hypothetical protein	CDS	224871	228023	+	-1.62361	0.0441572	11.6539	12.7222	13.6228	18.215	85.6716	13.1214
BMF81_00202	Arginine decarboxylase	CDS	230762	232264	-	-1.24309	0.0320677	12.4357	13.2573	12.7713	19.2102	56.3667	15.4263
BMF81_00205	hypothetical protein	CDS	234337	234510	-	-1.15876	0.0914138	1.34538	1.68202	1.6103	1.99024	6.78686	1.56404
BMF81_00236	hypothetical protein	CDS	267999	268388	+	-1.39573	0.0781482	3.05437	5.27541	4.47922	6.38175	23.804	3.50673
BMF81_00265	hypothetical protein	CDS	294162	294866	+	-1.36266	0.0287801	5.41787	6.6669	5.97847	9.15079	29.1335	8.14945
BMF81_00282	Toxin RTX-I translocation ATP-binding protein	CDS	313497	316142	+	-1.02037	1.42457e-05	85.1224	85.5076	79.2934	164.325	192.118	150.493
BMF81_00315	hypothetical protein	CDS	352403	352558	-	-1.74504	7.81965e-05	13.072	13.1044	10.8464	47.9605	29.2764	46.9211
BMF81_00328	Sulfoxide reductase heme-binding subunit YedZ	CDS	367252	368523	+	-1.10624	5.89133e-06	49.4881	44.2829	46.1619	111.692	97.3307	92.2616
BMF81_00357	tRNA-Glu(ttc)	tRNA	404928	405000	-	-2.01082	0.0816527	0.709051	1.51381	0.814404	1.31962	10.2589	0.675005
BMF81_00383	3-phytase	CDS	436708	444804	-	-1.31408	0.0629039	30.6164	38.1818	34.7603	48.6744	178.459	30.1612
BMF81_00392	Endo-1%2C4-beta-xylanase A	CDS	452972	454615	+	-1.06268	0.0119965	18.308	17.9823	19.8233	27.5605	61.639	27.9551
BMF81_00418	hypothetical protein	CDS	470213	471382	+	-1.5602	0.0758448	1.87262	2.96646	2.40619	3.26659	16.0313	2.05794
BMF81_00424	hypothetical protein	CDS	474448	475704	+	-2.24918	0.0271556	3.83615	5.88706	4.33115	8.89119	52.4089	5.51528
BMF81_00426	hypothetical protein	CDS	477180	477386	+	-1.5925	0.0709976	1.16357	1.25387	1.14757	1.88208	7.90133	0.954885
BMF81_00429	Leukotoxin	CDS	479350	481764	-	-1.11872	0.0156378	27.4348	26.9887	24.4877	42.7253	94.3445	34.2112
BMF81_00443	hypothetical protein	CDS	501099	501296	+	-1.13649	0.178607	2.39986	2.53832	2.40619	2.18494	12.3878	1.54757
BMF81_00473	Phosphate-import permease protein PhnE	CDS	535830	536627	-	-1.7883	0.0433881	1.61809	1.68202	1.62881	2.66087	12.5878	1.7616
BMF81_00474	Phosphate-import ATP-binding protein PhnC	CDS	536596	537372	-	-1.7565	0.0465814	1.52719	1.85022	1.85092	2.8123	13.0451	1.79452
BMF81_00475	Phosphate-import protein PhnD	CDS	537617	538531	-	-2.27189	0.0324448	1.72717	3.11938	2.72085	5.94909	28.3334	2.27197
BMF81_00478	hypothetical protein	CDS	539875	540486	-	-1.14585	0.0726438	2.16351	1.97255	2.16557	2.66087	8.84435	2.42014
BMF81_00480	Alpha-D-ribose 1-methylphosphonate 5-triphosphate synthase subunit PhnL	CDS	541657	542385	-	-1.02412	0.0628696	4.61792	6.25404	6.21909	7.54994	20.6892	6.50309
BMF81_00481	Putative phosphonates utilization ATP-binding protein PhnK	CDS	542438	543208	-	-1.29389	0.0233415	2.76348	4.23562	3.51675	5.75439	14.6596	5.36711
BMF81_00482	Alpha-D-ribose 1-methylphosphonate 5-phosphate C-P lyase	CDS	543228	544082	-	-1.14584	0.067861	3.63616	4.14388	4.22009	5.58133	16.8886	4.06649
BMF81_00487	putative transcriptional regulator PhnF	CDS	546606	547520	+	-1.32279	0.0203591	8.87222	10.4744	10.4022	17.0685	44.3646	12.9568
BMF81_00493	Phthiocerol/phenolphthiocerol synthesis polyketide synthase type I PpsE	CDS	555192	559907	-	-1.7473	5.07929e-06	88.6495	120.922	106.854	300.267	378.778	383.337
BMF81_00494	3-methyl-L-tyrosine peroxygenase	CDS	559952	560533	-	-2.54016	0.000192963	2.45441	5.52007	5.31214	18.5828	30.8766	27.8728
BMF81_00495	hypothetical protein	CDS	560530	561093	-	-2.60053	0.000135317	6.54508	17.2483	12.5492	56.419	73.5267	90.714
BMF81_00496	hypothetical protein	CDS	561039	561284	-	-2.65293	5.63156e-05	4.45429	9.28167	8.31063	36.3219	43.7931	58.6431
BMF81_00497	Glutamate-1-semialdehyde 2%2C1-aminomutase	CDS	561295	562770	-	-2.50083	3.27684e-05	22.7623	49.2372	39.9984	178.451	210.221	245.669
BMF81_00498	Trans-aconitate 2-methyltransferase	CDS	562865	563743	-	-2.57204	4.72045e-05	14.3628	32.7993	27.6342	119.912	154.155	171.056
BMF81_00499	Linear gramicidin synthase subunit D	CDS	563772	566834	-	-2.49517	4.33767e-05	28.4711	61.3018	53.4916	214.405	290.906	302.731
BMF81_00500	Linear gramicidin synthase subunit B	CDS	566834	570388	-	-2.41129	2.54195e-05	62.5237	118.399	110.518	424.397	533.933	592.16
BMF81_00501	Linear gramicidin synthase subunit D	CDS	570385	573630	-	-2.28855	3.04478e-05	42.5249	83.535	71.538	268.899	334.128	362.626
BMF81_00502	Linear gramicidin synthase subunit D	CDS	573763	581628	-	-2.23336	5.28582e-05	148.864	286.6	243.988	853.597	1093.31	1248.22
BMF81_00503	Tyrocidine synthase 3	CDS	581733	589043	-	-2.62026	6.16144e-05	83.2134	181.994	162.14	666.082	907.639	1054.09
BMF81_00504	Phthiocerol/phenolphthiocerol synthesis polyketide synthase type I PpsE	CDS	589095	593612	-	-2.57204	6.44694e-05	61.7601	136.778	124.659	508.42	639.922	773.786
BMF81_00505	Linear gramicidin synthase subunit D	CDS	593668	596901	-	-2.57346	5.60797e-05	30.1437	68.3816	57.1564	237.856	337.828	351.365
BMF81_00506	Linear gramicidin synthase subunit B	CDS	596898	604685	-	-2.22307	0.000110865	99.1398	215.589	194.55	665.39	783.575	928.955
BMF81_00507	Linear gramicidin synthase subunit B	CDS	604685	609637	-	-1.58483	0.000375056	91.922	178.095	161.067	346.691	475.995	470.511
BMF81_00508	Vitamin B12 transport ATP-binding protein BacA	CDS	609831	611534	-	-1.42747	0.000279541	25.9076	42.5244	40.8313	82.422	120.049	91.422
BMF81_00509	Vitamin B12 transport ATP-binding protein BacA	CDS	611527	613221	-	-1.43657	0.00186188	11.0357	20.49	19.5272	36.1488	62.7249	39.3149
BMF81_00510	hypothetical protein	CDS	613241	613960	-	-1.06949	0.00164924	16.0355	25.8878	28.1155	43.9151	55.7237	47.3491
BMF81_00511	hypothetical protein	CDS	614862	615794	+	-1.41587	2.08431e-06	61.9965	77.9079	76.2579	194.395	179.23	203.226
BMF81_00512	hypothetical protein	CDS	615791	616849	-	-1.8987	1.62196e-05	21.017	36.0716	30.7808	102.757	108.475	116.562
BMF81_00513	hypothetical protein	CDS	616846	617565	-	-1.78875	1.64945e-06	17.9263	22.799	23.4696	69.2691	75.7699	76.7859
BMF81_00514	hypothetical protein	CDS	617755	618597	+	-2.13004	5.18724e-05	14.3083	25.6431	26.6162	81.4918	115.419	94.5171
BMF81_00515	Linear gramicidin dehydrogenase LgrE	CDS	618693	619451	+	-2.14622	6.37635e-05	27.1257	51.1945	39.9058	136.721	165.871	221.023
BMF81_00516	hypothetical protein	CDS	619481	620677	-	-2.27138	0.000364621	2.92711	4.98488	4.51624	14.7321	29.705	15.591
BMF81_00517	Multidrug resistance protein MdtN	CDS	620799	621965	-	-1.83844	0.000130125	8.21771	14.2513	14.1965	35.9758	50.5371	44.6326
BMF81_00518	Alkanal monooxygenase alpha chain	CDS	622069	623124	-	-2.12055	0.000117938	9.59945	19.9548	18.1575	55.4672	72.9552	79.1402
BMF81_00519	RTX-I toxin determinant A from serotypes 1/9	CDS	623250	627554	-	-2.05571	0.000288516	248.931	548.765	503.08	1540.88	1621.16	2246.04
BMF81_00520	hypothetical protein	CDS	628679	631882	-	-2.50826	1.70185e-05	63.1419	128.017	108.797	527.414	561.323	618.107
BMF81_00521	hypothetical protein	CDS	631922	633229	-	-2.3488	8.26162e-06	13.272	23.6858	20.4527	86.8568	101.031	104.725
BMF81_00522	Ferrichrome-iron receptor	CDS	633359	635878	-	-2.41663	3.69085e-06	44.5066	74.6662	66.9292	302.257	325.798	365.836
BMF81_00523	hypothetical protein	CDS	635838	636038	-	-2.63036	0.000304275	0.963582	2.23249	2.18408	8.2422	13.5594	11.5574
BMF81_00524	Putative fatty-acid--CoA ligase FadD21	CDS	636167	639784	+	-1.5686	3.80475e-05	92.0675	143.308	123.901	302.495	374.006	389.247
BMF81_00525	Phenolphthiocerol synthesis polyketide synthase type I Pks15/1	CDS	639843	647258	+	-1.32467	9.33977e-05	316.691	475.613	419.844	931.628	983.223	1121.35
BMF81_00526	Phenolphthiocerol synthesis polyketide synthase type I Pks15/1	CDS	647309	654754	+	-2.19479	1.4615e-05	105.758	177.651	169.859	603.195	691.088	780.997
BMF81_00527	Tyrosine recombinase XerC	CDS	654817	655098	+	-1.53119	0.0040621	2.38168	2.17133	2.8134	4.82417	10.5446	5.91041
BMF81_00528	hypothetical protein	CDS	655270	655602	+	-1.17759	0.050738	0.872678	1.22328	1.22161	1.77391	4.24357	1.48172
BMF81_00568	hypothetical protein	CDS	699328	699810	+	-1.59609	0.0476257	1.90898	2.52302	2.31365	3.54782	14.431	2.40368
BMF81_00573	hypothetical protein	CDS	704773	705480	-	-1.18569	0.0444724	5.21788	5.78002	6.4412	8.22056	24.4613	6.96407
BMF81_00592	hypothetical protein	CDS	726785	727006	-	-1.21908	0.12467	1.99989	2.2172	2.16557	2.70413	10.6875	1.44879
BMF81_00593	Modification methylase PaeR7I	CDS	727045	730860	-	-1.0399	0.0953508	16.5445	17.0342	16.1955	19.0155	68.3401	14.916
BMF81_00603	hypothetical protein	CDS	740714	743281	+	-1.14105	0.0327039	24.9077	28.3496	25.8388	37.1007	105.332	31.9063
BMF81_00609	Toxin RTX-I translocation ATP-binding protein	CDS	749344	752445	+	-1.69764	0.0401752	8.94495	11.82	9.14354	15.5542	70.9691	10.4543
BMF81_00610	Hemolysin secretion protein D%2C plasmid	CDS	752541	754094	+	-1.19247	0.048352	6.85416	9.41929	7.62579	11.8982	34.0629	8.64335
BMF81_00611	Chaperone SurA	CDS	754182	754961	+	-1.53552	0.047113	3.72706	4.48028	4.07202	6.25196	25.0471	4.28052
BMF81_00615	hypothetical protein	CDS	757658	759928	-	-1.59471	0.0207564	7.98136	8.80765	7.68131	14.4509	48.4653	10.9647
BMF81_00652	hypothetical protein	CDS	797554	797661	+	-1.05624	0.0897011	1.0363	1.28445	1.31415	1.75228	4.52934	1.26769
BMF81_00667	Metallothiol transferase FosB	CDS	813517	813990	-	-1.66106	5.21518e-07	69.0506	62.8462	69.0393	235.433	185.774	214.289
BMF81_00668	Cytochrome c6	CDS	814122	814457	-	-1.57503	1.02066e-05	33.289	27.7838	32.4466	112.514	81.6138	84.5402
BMF81_00669	Sensor histidine kinase RcsC	CDS	814520	814909	-	-1.91606	5.05548e-07	58.3785	54.0845	56.5641	250.338	188.96	198.682
BMF81_00670	Cytochrome c6	CDS	814866	815198	-	-2.35719	1.68054e-07	46.6337	42.5856	47.5686	270.889	199.405	230.605
BMF81_00701	Iron uptake protein A1	CDS	849303	850352	-	-1.29056	1.25992e-06	29.0347	30.5515	31.4471	72.6222	79.4849	70.5791
BMF81_00706	hypothetical protein	CDS	855148	856362	-	-1.07802	0.0217576	16.49	16.285	14.6223	24.0776	55.5808	20.3654
BMF81_00707	hypothetical protein	CDS	856749	857471	+	-1.07246	0.000745087	173.317	182.728	162.474	331.419	278.833	480.241
BMF81_00834	Gas vesicle protein C	CDS	990506	991276	-	-1.04503	0.0017959	2916.63	3087.97	2624.51	7164.72	4409.94	6230.79
BMF81_00835	Gas vesicle structural protein	CDS	991322	991537	-	-1.46243	0.0145354	477.973	774.415	296.332	1686.23	684.416	1897.52
BMF81_00866	Oxygen-dependent coproporphyrinogen-III oxidase	CDS	1035078	1036121	+	-1.34535	2.28592e-05	111.939	106.625	95.2483	283.22	212.422	301.826
BMF81_00879	hypothetical protein	CDS	1047581	1047886	+	-1.22836	0.0523864	1.21811	1.07037	1.38819	1.79554	5.1723	1.62989
BMF81_00880	3'%2C5'-cyclic adenosine monophosphate phosphodiesterase CpdA	CDS	1048219	1049349	+	-1.02512	0.000278427	20.0352	20.2606	20.5822	37.2089	50.3514	36.3185
BMF81_00929	hypothetical protein	CDS	1101966	1102760	-	-1.08665	2.06475e-05	32.9799	32.0959	28.9299	72.3842	68.5544	58.7419
BMF81_00978	tRNA-Gln(ttg)	tRNA	1202138	1202209	-	-2.3617	0.00341415	0.436339	0.642224	0.740367	2.358	5.35805	1.64635
BMF81_01024	hypothetical protein	CDS	1240134	1240643	-	-1.48556	0.0288026	3.43617	3.39461	3.29464	5.365	18.346	4.62625
BMF81_01069	hypothetical protein	CDS	1290299	1290433	+	-1.13255	0.0690256	2.98165	2.29366	2.6098	3.85069	10.7018	2.71648
BMF81_01099	tRNA-Asn(gtt)	tRNA	1325729	1325802	+	-1.42705	0.0269896	1.12721	0.810426	0.629312	1.94698	3.68634	1.26769
BMF81_01100	hypothetical protein	CDS	1326134	1326235	+	-1.91089	0.00921916	0.745412	1.03979	1.38819	2.2931	7.01547	2.6177
BMF81_01105	hypothetical protein	CDS	1330030	1330803	-	-1.12645	0.0327112	11.3994	12.5845	11.9199	16.333	46.5079	15.5086
BMF81_01117	hypothetical protein	CDS	1343491	1344126	-	-1.28687	0.0497701	5.14516	5.03076	5.77487	7.18218	25.5186	6.19029
BMF81_01154	tRNA-Met(cat)	tRNA	1386491	1386564	+	-1.34834	0.00209858	3.29072	2.84414	2.88743	8.43689	8.93008	5.61406
BMF81_01157	putative siderophore-binding lipoprotein YfiY	CDS	1390521	1391504	+	-1.75735	0.0423415	1.92716	3.45578	3.18358	4.45641	21.0893	3.40795
BMF81_01158	hypothetical protein	CDS	1391631	1391840	-	-1.46055	0.0356401	3.03619	4.38853	3.81289	5.27847	20.3034	5.33418
BMF81_01163	Modification methylase DpnIIA	CDS	1395159	1396013	-	-1.18889	0.0398655	7.19959	8.18071	7.8479	10.2108	32.6912	10.0263
BMF81_01194	Ferrous-iron efflux pump FieF	CDS	1432396	1433283	-	-1.22207	0.0154309	12.1266	12.4775	12.068	20.9192	48.1367	16.4635
BMF81_01218	hypothetical protein	CDS	1455470	1455769	+	-1.02126	8.04231e-05	120.03	120.815	104.781	273.485	196.533	231.642
BMF81_01222	Putative competence-damage inducible protein	CDS	1460905	1462152	-	-1.03528	0.0350808	14.3083	13.7925	12.6973	20.2053	47.7366	15.6404
BMF81_01224	Type-1 restriction enzyme R protein	CDS	1462390	1464321	-	-1.12762	0.0171564	27.1257	34.2367	28.5041	46.814	109.333	40.1381
BMF81_01225	Type-1 restriction enzyme EcoKI specificity protein	CDS	1464475	1465803	-	-1.62548	0.0152993	6.436	6.75865	6.0525	10.968	38.0064	10.3885
BMF81_01239	hypothetical protein	CDS	1478691	1481042	-	-1.80288	0.0358398	8.39952	9.7404	8.27361	13.8884	68.5973	9.63116
BMF81_01243	Cadmium%2C cobalt and zinc/H(+)-K(+) antiporter	CDS	1485956	1486936	-	-1.61518	0.0810511	4.49065	5.01547	5.34916	6.83605	35.3631	3.27624
BMF81_01287	hypothetical protein	CDS	1543615	1543923	-	-1.47371	0.0146204	3.38163	2.58419	2.90594	4.95397	14.3167	5.35065
BMF81_01306	hypothetical protein	CDS	1565866	1567803	-	-1.48246	0.0784799	4.81791	4.77081	5.2381	6.16542	31.1624	4.06649
BMF81_01307	Phthiocerol synthesis polyketide synthase type I PpsA	CDS	1567880	1568185	-	-1.94284	0.0600003	0.69087	0.932754	1.29564	1.57921	8.80149	0.823176
BMF81_01308	hypothetical protein	CDS	1568418	1569806	-	-1.11863	0.124286	4.43611	5.10721	5.40468	5.4299	23.0325	3.96771
BMF81_01310	hypothetical protein	CDS	1570230	1571528	-	-1.11036	0.130556	6.41782	6.86568	7.97746	7.48504	32.977	5.40004
BMF81_01311	Polyketide biosynthesis protein PksE	CDS	1571543	1573207	-	-1.13601	0.128351	6.92688	7.56907	8.44019	8.3071	36.4776	5.58114
BMF81_01312	Phthiocerol synthesis polyketide synthase type I PpsE	CDS	1573395	1576652	-	-1.52331	0.0983492	9.61763	13.1656	12.4567	12.9582	80.3993	7.86957
BMF81_01331	hypothetical protein	CDS	1602010	1603008	+	-1.35607	0.0182842	5.36333	4.77081	3.73886	9.60508	19.8605	6.04211
BMF81_01339	hypothetical protein	CDS	1607842	1608102	-	-1.01614	0.168784	1.38174	1.28445	1.75837	1.36288	6.2582	1.30062
BMF81_01341	Lactococcin-G-processing and transport ATP-binding protein LagD	CDS	1608768	1610936	-	-1.70839	0.0402489	8.18135	10.2909	9.18056	13.5639	66.6827	10.0757
BMF81_01349	hypothetical protein	CDS	1617344	1617745	+	-1.26563	0.0433729	2.12715	3.16525	2.70234	3.65599	11.7877	3.77015
BMF81_01375	REP-associated tyrosine transposase	CDS	1647470	1647784	-	-1.47247	0.0934653	1.12721	1.55969	1.62881	1.81718	8.97294	1.16891
BMF81_01387	Pyridoxine/pyridoxamine 5'-phosphate oxidase	CDS	1659853	1660305	-	-1.13308	0.146577	2.54531	2.93588	3.44271	2.9421	14.331	2.27197
BMF81_01392	hypothetical protein	CDS	1665222	1665362	+	-1.5477	0.0669229	0.981762	1.14683	0.962478	1.42778	6.54396	1.05367
BMF81_01397	hypothetical protein	CDS	1669853	1670029	+	-2.6694	0.0268518	0.890858	1.13154	0.68484	1.94698	14.2453	1.05367
BMF81_01427	hypothetical protein	CDS	1705313	1706308	-	-1.01655	6.71407e-07	88.8131	86.4862	88.2518	175.66	170.729	186.795
BMF81_01440	hypothetical protein	CDS	1716565	1717083	+	-1.64589	0.109033	0.69087	1.03979	1.46223	1.57921	7.81561	0.576223
BMF81_01454	RlpA-like protein	CDS	1732716	1733822	+	-1.14383	0.000150071	681.961	686.37	630.404	1698.41	1182.17	1536.05
BMF81_01504	Light-independent protochlorophyllide reductase iron-sulfur ATP-binding protein	CDS	1789831	1790697	+	-1.05638	0.000255917	650.618	634.839	548.686	1464.69	1037.32	1312.54
BMF81_01509	DNA adenine methyltransferase YhdJ	CDS	1793746	1795422	+	-1.32501	0.0188662	8.78132	8.80765	7.6628	15.5325	36.9634	10.7507
BMF81_01596	hypothetical protein	CDS	1875205	1875693	-	-1.96561	0.0274482	1.81808	2.52302	1.96197	4.06702	17.9173	2.63416
BMF81_01636	Phytochrome-like protein cph2	CDS	1918234	1918455	+	-1.35861	0.0468429	2.99983	3.45578	2.77638	4.21845	15.5741	3.86893
BMF81_01710	hypothetical protein	CDS	2002192	2002437	-	-1.00278	0.186916	1.69081	1.83493	1.51775	1.96861	7.1012	1.02074
BMF81_01756	GTP pyrophosphokinase YjbM	CDS	2046523	2047551	-	-1.14488	0.026937	10.2358	11.3154	9.73583	15.8354	40.0068	13.319
BMF81_01757	23S ribosomal RNA	rRNA	2047948	2050773	-	-1.20914	1.75759e-05	286.256	329.706	317.21	673.827	817.052	666.608
BMF81_01798	Glucokinase	CDS	2089762	2090724	+	-1.13497	0.0600406	5.1088	6.13171	4.4237	7.05238	21.4751	5.86102
BMF81_01817	tRNA-Arg(acg)	tRNA	2110435	2110508	-	-1.23885	0.00392669	3.87251	5.306	4.73835	9.84304	8.31569	14.7019
BMF81_01826	Heme oxygenase 1	CDS	2114607	2115323	-	-1.08291	0.000221988	230.678	208.937	186.054	540.502	366.105	418.865
BMF81_01859	hypothetical protein	CDS	2154953	2155270	-	-1.14695	6.12061e-05	278.111	250.59	266.421	685.682	485.911	589.23
BMF81_01886	tRNA-Pro(ggg)	tRNA	2177105	2177178	+	-1.45935	0.000347279	6.38146	7.12563	6.2376	18.9722	13.7309	21.6166
BMF81_01916	hypothetical protein	CDS	2200872	2201240	-	-1.35343	0.136959	3.38163	4.75552	3.36867	4.11028	23.0325	2.23904
BMF81_01978	hypothetical protein	CDS	2265136	2265270	-	-1.08143	0.128863	0.945401	1.57498	0.555276	1.18982	3.9721	1.35001
BMF81_01980	hypothetical protein	CDS	2267088	2267543	-	-1.21744	0.000185461	324.927	385.029	362.613	1026.42	810.451	657.306
BMF81_01995	Photosystem II lipoprotein Psb27	CDS	2287374	2287772	-	-1.01741	5.24579e-05	239.623	248.067	242.248	555.126	415.67	506.879
BMF81_01999	hypothetical protein	CDS	2292321	2292926	-	-1.01678	0.0221144	8.39952	9.72511	9.0695	14.7105	28.8763	11.4257
BMF81_02093	RNA pyrophosphohydrolase	CDS	2407987	2408424	-	-1.27353	0.0308093	2.63621	3.05821	3.07253	5.3001	12.3307	3.55612
BMF81_02134	hypothetical protein	CDS	2454695	2455240	-	-1.15315	2.08468e-05	20.9443	23.5176	19.194	46.4029	46.3793	48.8144
BMF81_02197	putative isomerase YddE	CDS	2525138	2525935	+	-1.05448	0.0456884	3.76342	4.57203	4.70133	7.63647	14.8739	4.5604
BMF81_02210	hypothetical protein	CDS	2534551	2534796	+	-1.89525	0.019599	1.34538	1.49852	1.44372	2.70413	10.9161	2.32136
BMF81_02212	hypothetical protein	CDS	2535628	2536818	+	-1.84437	0.0373562	3.72706	4.098	4.2386	6.51155	32.4198	4.36283
BMF81_02214	hypothetical protein	CDS	2538711	2539004	+	-1.21723	0.137242	0.999943	1.07037	1.11055	1.10329	5.4152	0.856103
BMF81_02227	hypothetical protein	CDS	2559975	2560583	+	-1.10922	0.254485	3.41799	4.74023	4.6273	3.11516	22.8039	1.62989
BMF81_02228	Toxin RTX-I translocation ATP-binding protein	CDS	2560605	2563655	+	-1.56476	0.0413942	10.3449	12.9668	12.179	18.1934	74.4126	12.3312
BMF81_02279	Type-1 restriction enzyme R protein	CDS	2613209	2615935	+	-1.06865	0.0128011	26.4167	30.1234	27.9304	42.2926	94.716	40.0887
BMF81_02280	Type-1 restriction enzyme EcoKI specificity protein	CDS	2616113	2617684	+	-1.28279	0.0360457	8.39952	9.43458	7.8479	15.6623	38.1493	8.65982
BMF81_02343	Haloalkane dehalogenase	CDS	2675207	2676055	-	-1.12332	3.42318e-06	39.9432	44.13	39.0544	96.2239	87.6291	84.4414
BMF81_02351	hypothetical protein	CDS	2681206	2681958	+	-1.00824	0.00157264	14.4537	14.1901	13.4932	25.7217	36.4062	22.6209
BMF81_02352	hypothetical protein	CDS	2681979	2682800	+	-1.04187	0.00332432	9.98125	10.4591	9.51372	17.2632	27.7904	16.6117
BMF81_02353	hypothetical protein	CDS	2682790	2683689	+	-1.18792	0.00402613	11.7993	13.3644	11.5497	23.2123	40.8783	19.5422
BMF81_02354	hypothetical protein	CDS	2683694	2685763	+	-1.72652	0.00169779	12.472	12.187	11.3646	29.9618	64.6252	24.5965
BMF81_02355	hypothetical protein	CDS	2685825	2686913	+	-1.19875	0.00130917	15.1991	14.8017	14.2336	28.772	46.7508	25.9959
BMF81_02356	hypothetical protein	CDS	2686926	2688134	+	-1.27993	0.0147803	6.54508	6.65161	6.45971	12.1361	26.5759	9.00555
BMF81_02357	hypothetical protein	CDS	2688154	2688996	+	-2.71714	0.013201	2.21806	2.78297	2.40619	7.00911	38.035	3.67137
BMF81_02358	hypothetical protein	CDS	2689033	2689995	+	-1.73635	0.0316418	2.92711	3.27229	2.72085	5.99236	20.5606	3.161
BMF81_02359	hypothetical protein	CDS	2690038	2690847	+	-1.48992	0.0214254	3.99977	3.86864	4.01649	7.26871	20.7464	5.35065
BMF81_02360	hypothetical protein	CDS	2690890	2691342	+	-1.13009	0.0358053	4.34521	4.32737	4.27562	6.57645	16.317	5.43296
BMF81_02363	Serine/threonine phosphatase stp	CDS	2693441	2695231	+	-1.11229	0.03517	21.2897	22.4014	22.5442	30.1565	86.2289	26.7203
BMF81_02364	Serine/threonine-protein kinase C	CDS	2695281	2697380	+	-1.83373	0.0268196	6.10874	6.19288	5.70083	11.5521	45.8077	6.78297
BMF81_02372	hypothetical protein	CDS	2704506	2705042	+	-1.02172	0.0421978	5.59968	5.94822	5.53425	8.78302	19.4176	6.47017
BMF81_02373	Heme/hemopexin transporter protein HuxB	CDS	2705261	2706964	+	-1.1516	0.0107352	11.2539	11.4071	9.36565	18.9289	36.9634	15.2452
BMF81_02374	hypothetical protein	CDS	2706961	2710737	+	-1.24655	0.000395495	40.4341	39.405	38.7212	77.0353	127.807	76.3743
BMF81_02375	hypothetical protein	CDS	2710771	2713542	+	-1.09638	0.00374045	32.5072	32.7229	28.5967	54.6451	97.988	47.9253
BMF81_02376	hypothetical protein	CDS	2713545	2714336	-	-1.18335	0.0189326	9.16311	9.0523	9.75434	14.8619	35.806	12.8251
BMF81_02377	hypothetical protein	CDS	2714339	2716621	-	-1.01575	0.0324748	26.0167	29.4353	26.9494	39.7616	95.0446	31.7252
BMF81_02379	hypothetical protein	CDS	2717661	2718335	-	-1.96215	0.00851995	3.67252	4.86256	3.27613	9.19405	29.4764	7.3592
BMF81_02381	hypothetical protein	CDS	2719296	2720453	+	-1.01704	0.0689491	6.0542	5.39774	5.46021	7.54994	20.7606	5.89394
BMF81_02453	hypothetical protein	CDS	2797501	2801994	+	-1.12587	0.000147654	1560.8	1471.41	1625.81	3680.76	2891	3593.59
BMF81_02477	Tyrosine-specific transport protein	CDS	2831898	2833139	+	-1.14762	0.0311015	11.6539	12.2023	12.2346	16.0301	47.6366	16.2495
BMF81_02564	hypothetical protein	CDS	2926632	2927207	+	-1.42907	0.0660149	1.76354	1.69731	1.85092	2.44454	10.0446	1.79452
BMF81_02570	Poly-beta-1%2C6-N-acetyl-D-glucosamine synthase	CDS	2931761	2932828	-	-2.19628	0.034288	1.54537	2.01842	1.92496	3.33149	19.8891	1.92623
BMF81_02571	hypothetical protein	CDS	2932886	2933539	-	-2.44797	0.0225681	1.14539	1.45265	1.42521	2.85556	17.3172	1.77806
BMF81_02572	hypothetical protein	CDS	2933584	2934588	-	-1.30722	0.0699979	3.27254	3.65456	3.59078	4.75927	17.8744	3.37502
BMF81_02574	hypothetical protein	CDS	2935743	2937062	-	-1.42899	0.0751551	5.32697	7.14092	5.92294	7.9177	36.2918	5.28479
BMF81_02576	UDP-N-acetylgalactosamine-undecaprenyl-phosphate N-acetylgalactosaminephosphotransferase	CDS	2939794	2941032	+	-2.10598	0.0462149	3.14528	4.41911	3.70184	5.32173	39.6067	3.55612
BMF81_02589	hypothetical protein	CDS	2954914	2955060	+	-1.03903	0.0693527	1.23629	1.72789	1.2031	2.20657	4.74366	1.61343
BMF81_02603	Serine/threonine-protein kinase PknB	CDS	2966819	2969926	-	-0.996852	0.0453206	21.7079	21.6063	23.4141	28.0797	78.7562	26.2429
BMF81_02611	hypothetical protein	CDS	2978345	2978995	-	-1.7912	0.0253463	2.94529	3.70044	3.49824	5.73276	24.6042	4.75796
BMF81_02612	hypothetical protein	CDS	2978988	2981006	-	-1.24212	0.087828	9.2722	11.9729	11.2536	12.3092	54.7378	9.77934
BMF81_02615	IsrR	misc_RNA	2982433	2982610	-	-1.0353	0.00357289	8.43588	9.9086	9.79136	13.6288	23.7754	20.2501
BMF81_02616	Photosystem II CP43 reaction center protein	CDS	2983080	2984513	+	-1.42883	0.0054629	517.807	705.973	836.541	1353.02	1229.08	2964.83
BMF81_02617	IsrR	misc_RNA	2983473	2983650	-	-2.1468	0.00172478	2.69076	6.25404	5.68232	11.4655	25.1185	28.2185
BMF81_02618	Flavodoxin	CDS	2984637	2985149	+	-1.74316	0.000888812	249.84	386.252	427.433	850.526	962.277	1747.54
BMF81_02619	hypothetical protein	CDS	2985298	2986050	+	-1.16542	0.00174819	73.8503	109.285	125.659	175.379	221.923	295.24
BMF81_02620	Iron stress-induced chlorophyll-binding protein	CDS	2986356	2987390	+	-2.27063	0.0013254	289.638	464.236	574.192	1288.66	1494.05	3625.61
BMF81_02621	IsrR	misc_RNA	2986749	2986926	-	-2.24574	0.00122062	2.19987	3.08879	3.14656	7.03075	11.5734	21.4191
BMF81_02622	Chlorophyll a/b light-harvesting protein Pcb	CDS	2987499	2988458	+	-2.15987	0.000944769	27.5984	45.7355	49.6787	106.175	145.91	297.595
BMF81_02623	IsrR	misc_RNA	2987904	2988081	-	-2.87717	0.00403756	0.709051	1.33032	1.05502	3.11516	15.7598	3.90186
BMF81_02637	ATP-dependent RNA helicase RhlB	CDS	3002612	3004195	+	-1.14486	0.0546644	8.45406	10.2756	9.36565	12.7419	39.2638	10.0921
BMF81_02712	tRNA-Gly(ccc)	tRNA	3096518	3096589	+	-1.12568	0.0333433	1.61809	2.07958	1.46223	2.79067	5.901	2.56831
BMF81_02809	hypothetical protein	CDS	3212137	3212715	-	-1.46327	0.0499219	3.90887	4.37324	3.59078	5.86256	22.661	4.1982
BMF81_02814	hypothetical protein	CDS	3216427	3217116	-	-1.39878	0.0403799	4.27248	3.05821	3.55376	5.71113	18.6174	4.34637
BMF81_02857	Phycobilisome 8.9 kDa linker polypeptide%2C phycocyanin-associated%2C rod	CDS	3264996	3265238	-	-1.14766	0.000162507	1015.56	873.777	916.297	2266.47	1691.5	2258.07
BMF81_02858	Phycobilisome 32.1 kDa linker polypeptide%2C phycocyanin-associated%2C rod	CDS	3265276	3266136	-	-1.31993	0.000189734	2603.38	2255.51	2186.68	6815	4834.33	5940.19
BMF81_02870	hypothetical protein	CDS	3278363	3280828	+	-1.31734	1.95673e-06	40.1432	40.8271	40.7387	95.272	114.576	93.4305
BMF81_02871	hypothetical protein	CDS	3281058	3281306	+	-1.41058	0.0128901	5.36333	6.28462	6.70033	11.2276	28.1333	9.40067
BMF81_02902	NAD(P)H-quinone oxidoreductase chain 4 1	CDS	3316619	3318304	-	-1.05735	0.000330671	499.39	463.044	439.408	1160.83	764.086	992.553
BMF81_02929	hypothetical protein	CDS	3351579	3352019	+	-1.78403	0.011651	1.34538	1.62085	1.42521	3.76415	9.05867	2.30489
BMF81_02937	N-acetyl-alpha-D-glucosaminyl L-malate synthase	CDS	3359049	3360203	+	-1.24596	0.000462888	15.0173	16.1779	13.5302	33.8125	45.0076	27.2636
BMF81_02945	hypothetical protein	CDS	3366905	3367822	+	-1.10785	0.112454	4.74518	6.07055	5.46021	5.01887	24.4184	5.61406
BMF81_02962	hypothetical protein	CDS	3387799	3388047	-	-1.86715	9.3717e-06	19.4171	19.1444	15.7698	76.819	51.9659	69.509
BMF81_02963	Chitinase A1	CDS	3388350	3395759	-	-1.96602	1.44792e-05	792.082	782.673	570.49	3170.17	2375.36	2835.83
BMF81_02992	hypothetical protein	CDS	3424411	3425382	+	-1.09908	0.0402147	6.34509	6.72806	7.052	10.4488	25.1042	7.5403
BMF81_03004	hypothetical protein	CDS	3437743	3439506	-	-1.33158	0.000418278	17.0718	16.1779	15.6218	36.3003	55.0379	31.6429
BMF81_03006	K(+)/H(+) antiporter NhaP	CDS	3442114	3443745	+	-1.20979	0.0166718	14.4901	14.5112	14.2521	22.2604	57.1954	20.5465
BMF81_03020	hypothetical protein	CDS	3456864	3456968	+	-0.99567	0.167191	1.56355	2.20191	1.68434	1.64411	7.54413	1.66282
BMF81_03021	Phosphate-import ATP-binding protein PhnC	CDS	3457453	3458151	+	-1.27593	0.0580666	4.19976	4.49557	4.05351	6.10052	20.3749	4.3793
BMF81_03028	23S ribosomal RNA	rRNA	3464062	3466887	-	-1.53551	2.91554e-05	63.1237	52.6624	70.6125	146.477	217.923	175.699
BMF81_03095	putative ABC transporter ATP-binding protein	CDS	3535169	3536929	+	-1.02891	0.0448541	15.3991	18.1199	17.9909	24.229	62.0105	18.8178
BMF81_03096	putative multidrug resistance ABC transporter ATP-binding/permease protein YheI	CDS	3537128	3538993	+	-1.70662	0.0154842	4.92699	6.43753	5.6453	11.6602	35.7489	8.10006
BMF81_03097	hypothetical protein	CDS	3539168	3539554	-	-2.29092	0.0277688	0.872678	1.05508	0.962478	2.03351	10.9733	1.13598
BMF81_03098	putative siderophore-binding lipoprotein YfiY	CDS	3539626	3540636	-	-1.90652	0.0223109	2.3635	3.47107	3.16507	5.75439	23.7326	4.24759
BMF81_03195	hypothetical protein	CDS	3648841	3649137	-	-1.27273	1.80576e-06	41.5067	37.9524	36.6482	101.957	90.4867	88.1293
BMF81_03280	hypothetical protein	CDS	3741822	3742223	-	-1.36138	0.0269611	4.85427	4.7861	5.16406	7.89607	23.5183	6.60187
BMF81_03303	hypothetical protein	CDS	3780333	3781304	+	-1.13834	0.0842421	7.96318	8.34892	9.25459	10.6867	37.8493	7.70493
BMF81_03305	hypothetical protein	CDS	3782828	3784147	+	-1.89493	0.0550828	4.34521	5.13779	5.25661	7.74464	43.3359	3.70429
BMF81_03314	hypothetical protein	CDS	3793098	3794339	+	-1.17889	0.0988268	6.23601	7.1715	6.33014	8.52343	31.0338	5.10369
BMF81_03316	Anthranilate synthase component 1	CDS	3796312	3798510	+	-1.62382	0.015775	11.1812	11.0401	9.84689	19.8159	63.7108	15.2617
BMF81_03317	Indole-3-glycerol phosphate synthase	CDS	3798596	3799423	+	-1.48144	0.038876	2.72712	2.85943	2.68383	4.30498	15.4312	3.3421
BMF81_03335	hypothetical protein	CDS	3818210	3818332	+	-1.03869	0.10376	2.21806	2.82885	3.20209	3.02863	10.9018	2.99636
BMF81_03355	Urease subunit gamma	CDS	3838145	3838447	+	-1.08049	0.000845383	6.56326	6.75865	6.034	13.737	14.6596	12.5452
BMF81_03356	Urease subunit beta 1	CDS	3838469	3838774	+	-1.16554	0.00184869	6.65417	7.95135	7.36666	14.4509	21.4036	13.4342
BMF81_03397	L-Ala-D/L-Glu epimerase	CDS	3883539	3884453	-	-1.02658	0.00753103	14.5446	17.4624	12.068	26.5654	42.0214	21.205
BMF81_03411	hypothetical protein	CDS	3901990	3902886	-	-1.6358	0.0636098	2.67258	3.54752	3.53525	4.69437	22.8039	2.7988
BMF81_03425	hypothetical protein	CDS	3914794	3915195	+	-1.05634	0.00605636	5.38151	5.90235	5.90443	9.71325	16.2313	9.7958
BMF81_03500	hypothetical protein	CDS	3989059	3989592	-	-1.25575	0.0243852	1.85444	1.63614	2.25812	3.18006	7.48698	3.04575
BMF81_03501	hypothetical protein	CDS	3989746	3990792	-	-1.13957	0.000932373	23.0169	23.9458	24.2655	45.4727	71.0834	40.3356
BMF81_03503	hypothetical protein	CDS	3991965	3992465	-	-1.67908	0.0868079	0.781774	1.63614	1.18459	1.83881	8.85864	0.83964
BMF81_03505	hypothetical protein	CDS	3994833	3995945	+	-1.1021	3.49769e-05	347.326	343.835	334.017	822.77	627.706	750.309
BMF81_03506	hypothetical protein	CDS	3996013	3996501	+	-1.10939	1.4845e-05	88.2313	85.3241	80.0707	205.925	155.769	185.626
BMF81_03507	Secreted effector protein PipB2	CDS	3996546	3997226	+	-1.12436	1.30349e-05	109.812	105.585	101.671	266.822	203.306	221.204
BMF81_03508	Inosose dehydratase	CDS	3997397	3997804	+	-1.27215	2.30666e-05	47.67	48.3656	41.3125	130.036	92.9871	108.84
BMF81_03527	hypothetical protein	CDS	4024807	4026150	-	-2.18948	0.0256221	2.10897	2.29366	2.2211	4.69437	22.9896	2.51892
BMF81_03528	Small-conductance mechanosensitive channel	CDS	4026147	4027154	-	-2.18513	0.0228596	1.96352	2.59948	2.46172	5.01887	23.9755	2.94697
BMF81_03530	hypothetical protein	CDS	4027938	4029380	-	-1.67079	0.0342916	8.65405	10.2756	8.93994	15.1648	63.2393	10.2897
BMF81_03532	Chaperone protein DnaJ 1	CDS	4030033	4031535	-	-1.10995	0.073971	15.0719	15.918	16.1585	18.1718	67.4543	16.0684
BMF81_03562	CRISPR-associated endonuclease Cas1	CDS	4037935	4038945	-	-1.82529	0.0321989	2.90893	3.56282	2.68383	5.38663	23.4468	3.60551
BMF81_03581	CRISPR-associated endoribonuclease Cas6	CDS	4054922	4055680	-	-1.40565	0.0621934	3.03619	2.81355	3.29464	4.17518	16.9314	3.09514
BMF81_03582	hypothetical protein	CDS	4055686	4056972	-	-1.0425	0.0754611	7.25413	8.74648	8.97696	11.0329	32.3055	8.08359
BMF81_03604	hypothetical protein	CDS	4078310	4079356	-	-1.00635	0.0107733	13.981	13.9302	14.8814	21.0057	43.3073	21.6166
BMF81_03625	hypothetical protein	CDS	4100994	4102985	-	-1.10057	0.0300697	18.508	17.9976	18.2686	26.6519	68.683	22.0611
BMF81_03679	hypothetical protein	CDS	4160846	4161169	+	-1.57454	0.0296228	1.65445	1.7126	2.03601	3.13679	10.4875	2.45307
BMF81_03685	hypothetical protein	CDS	4164742	4166130	+	-2.32019	0.0287754	0.963582	1.08566	0.777386	1.51431	11.1876	1.41586
BMF81_03718	Alkaline phosphatase synthesis transcriptional regulatory protein PhoP	CDS	4203660	4204547	+	-1.00075	6.35566e-06	88.0132	89.942	105.521	191.193	181.802	194.237
BMF81_03734	hypothetical protein	CDS	4223462	4223692	+	-2.35087	0.00579378	1.18175	1.5444	1.09204	4.04538	12.6879	2.76587
BMF81_03786	Bacilysin biosynthesis oxidoreductase YwfH	CDS	4290835	4291635	-	-1.02687	0.000469231	21.1079	18.915	18.1205	38.3771	47.7366	32.3508
BMF81_03792	hypothetical protein	CDS	4302662	4302844	-	-1.21349	0.000286753	83.2134	106.212	92.7495	216.244	164.185	274.068
BMF81_03931	hypothetical protein	CDS	4455109	4455309	-	-2.34099	0.0430883	0.418158	1.17741	0.888441	1.73065	10.0874	0.790249
BMF81_03946	Phytochrome-like protein cph1	CDS	4471128	4473425	+	-1.27209	1.79865e-05	467.519	424.296	444.905	1170.02	925.042	1133.28
BMF81_03947	Response regulator rcp1	CDS	4473379	4473825	+	-1.05119	6.26316e-05	75.4321	69.9413	73.5925	166.596	121.192	166.035
BMF81_03995	Maltooligosyl trehalose synthase	CDS	4522574	4525408	+	-1.0054	0.153334	18.3808	21.0252	21.0079	20.162	86.9433	14.0763
BMF81_04072	hypothetical protein	CDS	4609782	4610036	-	-1.03286	0.220168	1.12721	1.29974	1.16608	0.951855	5.58666	0.790249
BMF81_04116	Serine acetyltransferase	CDS	4648230	4648982	+	-0.999682	0.000101796	22.3078	19.9854	19.1385	37.966	39.4781	45.3899
BMF81_04118	hypothetical protein	CDS	4649307	4649504	+	-1.02438	0.00323425	6.38146	5.58123	6.16356	10.5569	15.2597	11.047
BMF81_04141	hypothetical protein	CDS	4678231	4678827	-	-1.01709	0.0036688	1611.09	1892.05	1649.65	3907.93	2318.19	4202.35
BMF81_04183	Phosphate import ATP-binding protein PstB 3	CDS	4720802	4721581	-	-1.67433	0.0461825	2.50895	3.34874	2.6283	4.71601	19.5462	2.81526
BMF81_04184	Phosphate transport system permease protein PstA	CDS	4721625	4722506	-	-1.22029	0.0245456	4.76337	5.96351	6.08952	8.69649	22.5181	7.95188
BMF81_04192	Histidine N-alpha-methyltransferase	CDS	4728996	4730030	+	-1.38143	5.95965e-07	46.3792	46.0872	41.7752	127.051	111.004	111.754
BMF81_04199	hypothetical protein	CDS	4739933	4740025	-	-2.17163	0.00113511	0.563604	0.351694	0.44422	2.31474	2.14322	1.67928
BMF81_04223	Leucine-%2C isoleucine-%2C valine-%2C threonine-%2C and alanine-binding protein	CDS	4764627	4766099	-	-1.16133	0.0312675	7.41776	8.41008	9.18056	13.5639	32.5198	9.82873
BMF81_04224	hypothetical protein	CDS	4766106	4767581	-	-1.57276	0.0099427	4.79973	5.03076	5.57127	10.8165	26.9331	8.05067
BMF81_04225	hypothetical protein	CDS	4767602	4768540	-	-1.29421	0.00280518	10.3812	8.89939	10.106	19.3832	35.2774	17.3855
BMF81_04226	hypothetical protein	CDS	4768533	4769168	-	-1.0725	0.00299957	6.98142	7.26325	7.2556	13.9966	19.5462	11.6726
BMF81_04288	hypothetical protein	CDS	4843775	4844266	+	-1.01296	0.00011262	187.444	151.963	173.82	389.417	288.434	357.901
BMF81_04294	Putative ABC transporter substrate-binding lipoprotein YhfQ	CDS	4848407	4848793	-	-1.008	0.0629151	1.92716	2.3854	1.99899	3.0719	7.12978	2.48599
BMF81_04295	putative siderophore transport system ATP-binding protein YusV	CDS	4848809	4849108	-	-1.93558	0.0667409	0.654508	1.16212	0.869932	1.64411	8.04422	0.592687
BMF81_04316	Sensor histidine kinase LiaS	CDS	4870019	4871227	-	-1.14713	0.00262331	22.4533	22.2944	20.6748	29.9834	63.5679	51.2839
BMF81_04317	hypothetical protein	CDS	4871524	4871874	-	-1.22076	0.00197655	4.30885	4.14388	4.07202	7.54994	10.0017	11.6397
BMF81_04370	Putative peroxiredoxin bcp	CDS	4929197	4929754	-	-4.03775	0.0052707	49.9608	41.8975	45.4401	43.1796	867.018	1344.35
BMF81_04371	hypothetical protein	CDS	4929787	4930053	-	-4.59495	0.00363693	87.3041	93.3213	94.693	136.548	1728.22	4788.75
BMF81_04372	hypothetical protein	CDS	4930225	4930713	-	-4.83471	0.00197793	686.997	601.825	721.766	1377.33	22335.5	33661
BMF81_04373	hypothetical protein	CDS	4930949	4931440	+	-1.97973	0.00824748	5.27243	5.39774	5.99698	6.36012	34.9773	24.366
BMF81_04378	hypothetical protein	CDS	4933471	4934043	-	-1.81558	0.0399131	1.29084	1.11625	1.42521	2.14167	9.84452	1.48172
BMF81_04382	hypothetical protein	CDS	4937374	4938054	+	-1.14451	0.0395749	6.23601	6.4987	6.20058	8.93446	25.1185	7.78725
BMF81_04384	hypothetical protein	CDS	4938807	4940270	+	-2.44749	0.0262044	1.69081	1.94196	2.33216	4.43478	25.9615	2.1238
BMF81_04385	hypothetical protein	CDS	4940568	4941260	+	-1.55683	0.13608	1.25447	1.7126	1.16608	1.47105	10.0017	0.675005
BMF81_04386	hypothetical protein	CDS	4941318	4941665	+	-1.85693	0.0427435	1.30902	2.52302	1.53626	3.54782	14.1167	1.79452
BMF81_04390	hypothetical protein	CDS	4943180	4943407	+	-1.07418	0.0542764	1.99989	2.11017	2.33216	3.05026	7.80132	2.70002
BMF81_04391	hypothetical protein	CDS	4943382	4944266	+	-1.47644	0.0258906	3.70888	3.65456	3.8314	6.10052	19.8462	5.18601
BMF81_04392	hypothetical protein	CDS	4944263	4944739	+	-1.0558	0.0419797	4.1634	4.52615	4.73835	6.55482	15.8312	5.51528
BMF81_04394	hypothetical protein	CDS	4944996	4945631	+	-1.13114	0.0369201	4.41793	4.20504	4.59028	6.72788	16.7314	5.46589
BMF81_04399	RNA polymerase sigma factor SigA2	CDS	4948523	4949002	-	-1.69689	0.103194	1.94534	2.52302	2.36918	2.76903	18.1602	1.2183
BMF81_04412	Heme/hemopexin transporter protein HuxB	CDS	4966031	4967755	+	-1.00287	0.0040668	17.0899	21.5145	21.4707	32.6876	55.738	31.9392
BMF81_04413	hypothetical protein	CDS	4967710	4970142	+	-1.1248	0.0175288	3.98159	4.11329	4.68282	7.11728	14.431	6.30553
BMF81_04437	hypothetical protein	CDS	5003938	5004459	-	-1.29537	2.32374e-05	39.9795	36.3774	40.1279	90.6642	80.6851	114.537
BMF81_04444	putative S-adenosylmethionine-dependent methyltransferase/MSMEI_2290	CDS	5007990	5008640	-	-1.42296	0.083298	2.21806	2.61477	2.66532	3.41802	14.6596	2.00855
BMF81_04450	Polysialic acid O-acetyltransferase	CDS	5014187	5014816	-	-1.13453	0.0627393	7.16323	6.97272	8.44019	9.38875	31.7768	8.36347
BMF81_04454	hypothetical protein	CDS	5017960	5018169	-	-1.01598	0.144447	1.49082	1.66672	1.75837	1.83881	6.70113	1.38294
BMF81_04455	hypothetical protein	CDS	5018257	5018481	+	-1.48805	0.102435	1.14539	1.3609	1.38819	1.68738	8.32998	0.889031
BMF81_04461	CMP-N%2CN'-diacetyllegionaminic acid synthase	CDS	5024646	5025323	-	-1.17375	0.0900872	4.85427	5.10721	4.55326	5.4299	22.5324	4.75796
BMF81_04463	Teichoic acids export ATP-binding protein TagH	CDS	5026383	5027672	-	-1.18477	0.0802116	7.50866	7.92077	7.88491	9.77814	36.0918	7.09578
BMF81_04465	hypothetical protein	CDS	5029408	5029587	+	-1.06756	0.104981	0.909039	1.1927	1.12906	1.06002	4.215	1.48172
BMF81_04468	D-inositol-3-phosphate glycosyltransferase	CDS	5030851	5032083	-	-1.03602	0.0356612	13.581	12.7527	12.4567	18.9289	45.5791	14.9983
BMF81_04472	hypothetical protein	CDS	5036655	5037974	+	-1.20917	2.02871e-05	138.174	133.934	118.181	322.506	250.8	329.155
BMF81_04527	hypothetical protein	CDS	5134219	5135157	-	-1.3014	0.0688378	5.34515	6.60574	6.01549	7.93933	30.6052	5.71284
BMF81_04531	Ribose import ATP-binding protein RbsA	CDS	5137552	5138382	-	-1.60202	0.116416	1.76354	2.29366	1.96197	2.358	14.8597	1.0372
BMF81_04533	Nucleoside triphosphate pyrophosphohydrolase/pyrophosphatase MazG	CDS	5139279	5140079	-	-1.82302	0.0376082	2.38168	3.2417	2.88743	5.1703	22.0037	2.93051
BMF81_04535	tRNA-Val(tac)	tRNA	5140809	5140881	+	-1.1664	0.0449157	2.2726	2.69123	2.29514	3.93722	9.50161	2.84819
BMF81_04583	Glutathione amide reductase	CDS	5190527	5191870	-	-1.06492	0.112022	8.65405	9.58749	9.95794	10.2973	40.6211	8.0342
BMF81_04587	tRNA-Ser(gga)	tRNA	5195271	5195359	-	-1.9909	0.016707	0.781774	1.25387	1.05502	2.31474	8.21567	1.7616
BMF81_04624	DNA replication and repair protein RecF	CDS	5233220	5234281	+	-1.02739	0.000469666	20.9624	21.1475	22.3961	39.2207	55.0664	37.1746
BMF81_04625	hypothetical protein	CDS	5234284	5235150	+	-1.04446	0.00415374	14.5992	14.7712	14.9184	24.705	43.293	23.3288
BMF81_04626	hypothetical protein	CDS	5235416	5235736	+	-1.11503	0.000122033	366.979	302.411	312.99	816.54	586.513	724.823
BMF81_04649	hypothetical protein	CDS	5262570	5262872	+	-2.6482	0.03016	0.436339	1.1927	0.333165	1.68738	9.78737	0.905494
BMF81_04679	hypothetical protein	CDS	1	876	+	-2.41918	0.0314566	1.90898	2.95117	2.29514	4.86744	31.091	2.32136
BMF81_04681	hypothetical protein	CDS	1824	2597	-	-1.04939	1.66915e-05	28.5075	29.0071	29.3926	55.6402	66.9685	57.2437
BMF81_04701	3-oxoacyl-[acyl-carrier-protein] reductase FabG	CDS	17577	18140	-	-1.37366	0.0672483	2.25442	2.44657	2.72085	3.46129	13.3308	2.42014
BMF81_04718	hypothetical protein	CDS	40502	41965	+	-1.16396	0.0524054	6.67235	7.27854	8.19957	10.5353	31.1338	7.93542
BMF81_04721	Nuclease	CDS	43582	44226	+	-1.56221	0.091799	2.69076	3.66985	3.44271	3.74252	22.7324	2.45307
BMF81_04722	hypothetical protein	CDS	44232	44627	-	-1.00509	0.101142	2.23624	2.63006	2.73936	3.09353	9.58733	2.56831
BMF81_04724	hypothetical protein	CDS	45487	45705	-	-2.06753	0.0667383	0.69087	1.08566	0.832913	1.40615	8.97294	0.55976
BMF81_04725	hypothetical protein	CDS	46473	46706	+	-1.47659	0.00307668	2.7453	3.89922	3.81289	8.67486	13.6023	6.83236
BMF81_04726	hypothetical protein	CDS	46734	47642	+	-2.01078	0.00773426	3.5998	4.90843	4.60879	11.3141	33.9057	7.63908
BMF81_04727	hypothetical protein	CDS	47661	48059	+	-1.32679	0.0163035	2.39986	2.49244	2.72085	4.71601	10.4875	3.88539
BMF81_04729	RNA polymerase sigma factor SigA2	CDS	48611	49735	+	-1.01506	0.0210871	6.45418	7.33971	8.14404	12.0712	22.7038	9.54885
BMF81_04739	hypothetical protein	CDS	62343	63155	+	-1.76096	0.0540156	1.38174	1.95726	1.92496	2.53107	13.5023	1.79452
BMF81_04740	Iron-sulfur cluster carrier protein	CDS	63172	63978	+	-1.63557	0.0471461	2.2726	2.82885	3.12805	4.54294	18.2602	2.74941
BMF81_04741	hypothetical protein	CDS	63965	64678	+	-1.39097	0.0717919	4.21794	3.77689	3.86842	5.27847	22.218	3.58905
BMF81_04745	hypothetical protein	CDS	67149	67385	+	-1.37482	0.0516862	0.872678	0.825717	1.03651	1.75228	4.35788	0.971348
BMF81_04757	hypothetical protein	CDS	76651	79515	-	-1.05148	0.0149472	29.9074	28.7472	29.5407	43.3527	98.7595	40.5826
BMF81_04758	hypothetical protein	CDS	79494	79973	-	-1.52658	0.0526122	1.45446	1.66672	2.20259	2.79067	10.6018	1.92623
BMF81_04759	Coupling protein TraD	CDS	79976	81724	-	-1.14675	0.0477849	12.1084	13.0586	12.6048	18.5612	52.0088	13.0227
BMF81_04761	hypothetical protein	CDS	82988	83767	-	-1.24581	0.0343738	5.32697	5.04605	5.4417	7.37687	22.9753	7.12871
BMF81_04763	hypothetical protein	CDS	85408	86190	-	-1.4111	0.0820527	2.65439	2.75239	2.97998	3.91558	16.1599	2.20611
BMF81_04764	hypothetical protein	CDS	86191	87294	-	-1.80527	0.0318064	2.41804	3.16525	2.6098	4.32661	20.6606	3.63844
BMF81_04765	hypothetical protein	CDS	87297	88016	-	-1.1568	0.0465323	5.43605	7.43145	6.99647	9.32385	27.0617	7.88603
BMF81_04766	hypothetical protein	CDS	88028	90850	-	-1.73793	0.0290085	8.54497	9.84744	9.99496	15.6407	67.5686	11.4257
BMF81_04767	hypothetical protein	CDS	90859	91248	-	-2.1025	0.0392538	0.727231	1.00921	1.09204	1.68738	9.43016	1.02074
